# Supplementary material for: Complement response to burn injury: systematic review and meta-analysis of patient and animal studies
Source: Front Immunol. 2026 Feb 25;17:1793945. doi: 10.3389/fimmu.2026.1793945 (PMC12975936; doi:10.3389/fimmu.2026.1793945)
Supplement: Supplementary file 2 [file Supplementaryfile2.xlsx]

## Sheet: list
Factor	overall	species	time
AP	7	<5
C3	36
C3 con	5	all human
C3a	10
C3b	6	all human
C4	20
C5a	8
complement	20
factor B	9	all human
MAC	5	<5
properdin	7	<5
	12	8	3

## Sheet: data
Human + animal	Mean	Upper limit	Lower limit	I^2	studies	subjects
complement	0.0739185	0.315716	-0.167879	74.4547	20	507
alternative pathway	-0.721824	-0.420431	-1.02322	71.6611	7	274
C3	-0.19325	0.000871887	-0.387371	80.0487	37	1006
C3a	1.51882	1.94962	1.08803	87.3932	10	286
C4	-0.352905	-0.0960702	-0.60974	77.497	20	328
C5a	0.505359	0.794055	0.216663	0	8	108
MAC	1.07869	1.42633	0.731042	65.8146	5	155
Human	Mean	Upper limit	Lower limit	I^2	studies	subjects
complement	-0.0576889	0.234311	-0.349689	64.5808	9	114
C3	-0.242637	-0.0388151	-0.446458	78.631	22	671
C3 conversion	-0.848873	-0.489248	-1.2085	55.3107	5	25
C3a	2.1757	2.55658	1.79483	74.684	9	126
C3b	1.42328	2.00625	0.840298	90.1607	6	216
C4	-0.529641	-0.274192	-0.78509	75.5917	15	279
C5a	0.315455	0.544879	0.086032	0	7	76
factor B	2.35309	2.89779	1.80838	90.2977	9	189
properdin	-1.7691	-1.26002	-2.27818	85.8505	7	160
Animal	Mean	Upper limit	Lower limit	I^2	studies	subjects
complement	0.186777	0.563388	-0.189834	79.0316	11	508
C3	-0.230086	0.254903	-0.715075	81.9617	15	460
C4	0.852545	1.78089	-0.0758041	78.4362	5	115
Time	Mean	Upper limit	Lower limit	I^2	studies	subjects
C3_1	-1.48347	-1.04807	-1.91886	90.5033	26	743
C3_2	-0.686596	-0.335515	-1.03768	80.0134	18	574
C3_3	-0.127792	0.237087	-0.49267	85.9745	19	663
C3_4	0.557561	0.917389	0.197733	83.9646	19	564
C3_6	0.988245	1.31909	0.657405	80.8301	15	702
C4_1	-0.892349	-0.351889	-1.43281	90.3302	13	268
C4_4	0.199876	0.765748	-0.365996	88.0172	10	168
complement_1	-1.05814	-0.715798	-1.40049	70.3462	17	267
All	complement			alternative pathway			C3			C3 conversion			C3a			C3b			C4			C5a			factor B			MAC			properdin
11	0.0739185	0.315716	-0.167879	-0.721824	-0.420431	-1.02322	-0.19325	0.000871887	-0.387371	#REF!			1.51882	1.94962	1.08803	#REF!			-0.352905	-0.0960702	-0.60974	0.505359	0.794055	0.216663	#REF!			1.07869	1.42633	0.731042	#REF!
Human	complement			alternative pathway			C3			C3 conversion			C3a			C3b			C4			C5a			factor B			MAC			properdin
11	-0.0576889	0.234311	-0.349689				-0.242637	-0.0388151	-0.446458	-0.848873	-0.489248	-1.2085	2.1757	2.55658	1.79483	1.42328	2.00625	0.840298	-0.529641	-0.274192	-0.78509	0.315455	0.544879	0.086032	2.35309	2.89779	1.80838
C3 time	0-1			2-4			5-9			10-14			15-21			>21
6	-1.48347	-1.04807	-1.91886	-0.686596	-0.335515	-1.03768	-0.127792	0.237087	-0.49267	0.557561	0.917389	0.197733				0.988245	1.31909	0.657405
C4 time	0-1			2-4			5-9			10-14			15-21			>21
6	-0.892349	-0.351889	-1.43281							0.199876	0.765748	-0.365996
complement time	0-1			2-4			5-9			10-14			15-21			>21
6	-1.05814	-0.715798	-1.40049

## Sheet: AP
entry_name	burn	sd_B	size_B	healthy	sd_H	size_H	nH	nH_PBD	specimen	burn_cohort	comp	separate control	PBD	PBD_cat	TBSA2	TBSA	depth2	agent2	loc2	species	young_adult	sex	method2
Bjornson 1984 Relative roles of 1	46.82	9.95485	10	47.41	7.2864	7	7		blood	sham multiple measures		0:00:00:00	1	15			full-thickness	water	dorsal	guinea-pig	not reported	mixed	method Mayer 1971
Bjornson 1984 Relative roles of 2	45.148	6.50584	6	47.41	7.2864	7	7		blood	sham multiple measures		0:00:00:00	1	30			full-thickness	water	dorsal	guinea-pig	not reported	mixed	method Mayer 1971
Bjornson 1984 Relative roles of 3	42.098	11.9642	8	40.131	7.46849	6	6		blood	sham multiple measures		10:00:00:00	4	15			full-thickness	water	dorsal	guinea-pig	not reported	mixed	method Mayer 1971
Bjornson 1984 Relative roles of 4	31.869	13.7923	7	40.131	7.46849	6	6		blood	sham multiple measures		10:00:00:00	4	30			full-thickness	water	dorsal	guinea-pig	not reported	mixed	method Mayer 1971
Bjornson 1984 Relative roles of 5	40.525	13.0634	10	44.951	8.34669	8	8		blood	sham multiple measures		15:00:00:00	5	15			full-thickness	water	dorsal	guinea-pig	not reported	mixed	method Mayer 1971
Bjornson 1984 Relative roles of 6	35.904	11.6842	8	44.951	8.34669	8	8		blood	sham multiple measures		15:00:00:00	5	30			full-thickness	water	dorsal	guinea-pig	not reported	mixed	method Mayer 1971
Bjornson 1984 Relative roles of 7	45.246	12.69	9	41.115	11.802	9	9		blood	sham multiple measures		20:00:00:00	5	15			full-thickness	water	dorsal	guinea-pig	not reported	mixed	method Mayer 1971
Bjornson 1984 Relative roles of 8	36	8.57756	5	41.115	11.802	9	9		blood	sham multiple measures		20:00:00:00	5	30			full-thickness	water	dorsal	guinea-pig	not reported	mixed	method Mayer 1971
Bjornson 1984 Relative roles of 9	36.787	11.127	8	42.885	12.099	9	9		blood	sham multiple measures		25:00:00:00	6	15			full-thickness	water	dorsal	guinea-pig	not reported	mixed	method Mayer 1971
Bjornson 1984 Relative roles of 10	30.885	7.71099	6	42.885	12.099	9	9		blood	sham multiple measures		25:00:00:00	6	30			full-thickness	water	dorsal	guinea-pig	not reported	mixed	method Mayer 1971
Bjornson 1984 Relative roles of 11	42.098	10.1491	7	41.311	7.54568	7	7		blood	sham multiple measures		30:00:00:00	6	15			full-thickness	water	dorsal	guinea-pig	not reported	mixed	method Mayer 1971
Bjornson 1984 Relative roles of 12	35.115	8.62387	8	41.311	7.54568	7	7		blood	sham multiple measures		30:00:00:00	6	30			full-thickness	water	dorsal	guinea-pig	not reported	mixed	method Mayer 1971
Bjornson 1984 Relative roles of 13	42.984	8.34669	8	38.361	7.968	9	9		blood	sham multiple measures		35:00:00:00	6	15			full-thickness	water	dorsal	guinea-pig	not reported	mixed	method Mayer 1971
Bjornson 1984 Relative roles of 14	25.967	5.20419	7	38.361	7.968	9	9		blood	sham multiple measures		35:00:00:00	6	30			full-thickness	water	dorsal	guinea-pig	not reported	mixed	method Mayer 1971
Bjornson 1984 Relative roles of 15	43.967	11.802	9	47.016	10.6703	7	7		blood	sham multiple measures		40:00:00:00	6	15			full-thickness	water	dorsal	guinea-pig	not reported	mixed	method Mayer 1971
Bjornson 1984 Relative roles of 16	33.836	9.87879	6	47.016	10.6703	7	7		blood	sham multiple measures		40:00:00:00	6	30			full-thickness	water	dorsal	guinea-pig	not reported	mixed	method Mayer 1971
Bjornson 1984 Relative roles of 17	43.967	6.2202	10	42.885	9.444	9	9		blood	sham multiple measures		45:00:00:00	6	15			full-thickness	water	dorsal	guinea-pig	not reported	mixed	method Mayer 1971
Bjornson 1984 Relative roles of 18	36	10.4084	7	42.885	9.444	9	9		blood	sham multiple measures		45:00:00:00	6	30			full-thickness	water	dorsal	guinea-pig	not reported	mixed	method Mayer 1971
Bjornson 1984 Relative roles of 19	41.016	11.6842	8	37.967	5.9103	10	10		blood	sham multiple measures		5:00:00:00	3	15			full-thickness	water	dorsal	guinea-pig	not reported	mixed	method Mayer 1971
Bjornson 1984 Relative roles of 20	41.705	5.00632	8	37.967	5.9103	10	10		blood	sham multiple measures		5:00:00:00	3	30			full-thickness	water	dorsal	guinea-pig	not reported	mixed	method Mayer 1971
Bjornson 1984 Relative roles of 21	47.115	10.8498	8	45.148	4.17921	5	5		blood	sham multiple measures		50:00:00:00	6	15			full-thickness	water	dorsal	guinea-pig	not reported	mixed	method Mayer 1971
Bjornson 1984 Relative roles of 22	39.836	19.9976	6	45.148	4.17921	5	5		blood	sham multiple measures		50:00:00:00	6	30			full-thickness	water	dorsal	guinea-pig	not reported	mixed	method Mayer 1971
Gelfand 1980 Role of complement 1	25.2	35	12	100	26.1	16	5		blood	healthy one measure		0:00:15:00	1	25			full-thickness	water	dorsal	mouse	adult	male	new assay?
Gelfand 1980 Role of complement 2	29.2	26.8	10	100	26.1	16	5		blood	healthy one measure		0:00:30:00	1	25			full-thickness	water	dorsal	mouse	adult	male	new assay?
Gelfand 1980 Role of complement 3	8	10	18	100	26.1	16	5		blood	healthy one measure		0:02:00:00	1	25			full-thickness	water	dorsal	mouse	adult	male	new assay?
Gelfand 1982 Alternative complement pathway 1	25.189	31.03	4	100	3.2285	4	2		blood	healthy one measure		0:00:15:00	1	25			full-thickness	water	dorsal	mouse	young	male	new assay?
Gelfand 1982 Alternative complement pathway 2	29.935	24.824	4	100	3.2285	4	2		blood	healthy one measure		0:00:30:00	1	25			full-thickness	water	dorsal	mouse	young	male	new assay?
Gelfand 1982 Alternative complement pathway 3	1.643	3.2285	4	100	3.2285	4	2		blood	healthy one measure		0:01:00:00	1	25			full-thickness	water	dorsal	mouse	young	male	new assay?
Gelfand 1982 Alternative complement pathway 4	7.666	7.666	4	100	3.2285	4	2		blood	healthy one measure		0:02:00:00	1	25			full-thickness	water	dorsal	mouse	young	male	new assay?
Gelfand 1982 Alternative complement pathway 5	31.578	2.28289	2	100	3.2285	4	2		blood	healthy one measure		1:00:00:00	1	25			full-thickness	water	dorsal	mouse	young	male	new assay?
Gelfand 1983 Preferential activation and 1	2.0375	4.67025	8	25.3	5.7	45	15		blood	healthy one measure		1:00:00:00	1	mean 58			mixed	flame	not reported	human	adult	mixed
Gelfand 1983 Preferential activation and 2	7.576	16.7697	8	100	151.069	45	15		blood	healthy one measure		1:00:00:00	1	mean 58			mixed	flame	not reported	human	adult	mixed	hemolytic assay
Gelfand 1983 Preferential activation and 3	1.60225	5.11505	8	100	151.069	45	15		blood	healthy one measure		1:00:00:00	1	mean 58			mixed	flame	not reported	human	adult	mixed	hemolytic assay
Gelfand 1983 Preferential activation and 4	40.517	26.822	8	100	151.069	45	15		blood	healthy one measure		4:00:00:00	2	mean 58			mixed	flame	not reported	human	adult	mixed	hemolytic assay
Gelfand 1983 Preferential activation and 5	46.121	26.822	8	100	151.069	45	15		blood	healthy one measure		7:00:00:00	3	mean 58			mixed	flame	not reported	human	adult	mixed	hemolytic assay
Kang 2003 Change of complement 1	53.382	57.0493	19	80.5	12.75	36	4		blood	healthy single measure		0:00:00:00	1	73			not reported	mixed	not reported	human	adult	mixed	meyer hemolysis
Kang 2003 Change of complement 2	57.24	15.419	11	80.5	12.75	36	4		blood	healthy single measure		0:00:00:00	1	73			not reported	mixed	not reported	human	adult	mixed	meyer hemolysis
Kang 2003 Change of complement 3	90	60	9	80.5	12.75	36	4		blood	healthy single measure		14:00:00:00	4	73			not reported	mixed	not reported	human	adult	mixed	meyer hemolysis
Kang 2003 Change of complement 4	94.867	13.1494	8	80.5	12.75	36	4		blood	healthy single measure		14:00:00:00	4	73			not reported	mixed	not reported	human	adult	mixed	meyer hemolysis
Kang 2003 Change of complement 5	67.941	49.291	18	80.5	12.75	36	4		blood	healthy single measure		2:00:00:00	2	73			not reported	mixed	not reported	human	adult	mixed	meyer hemolysis
Kang 2003 Change of complement 6	69.298	14.382	9	80.5	12.75	36	4		blood	healthy single measure		2:00:00:00	2	73			not reported	mixed	not reported	human	adult	mixed	meyer hemolysis
Kang 2003 Change of complement 7	75.882	67.3056	17	80.5	12.75	36	4		blood	healthy single measure		5:00:00:00	3	73			not reported	mixed	not reported	human	adult	mixed	meyer hemolysis
Kang 2003 Change of complement 8	82.228	14.7014	10	80.5	12.75	36	4		blood	healthy single measure		5:00:00:00	3	73			not reported	mixed	not reported	human	adult	mixed	meyer hemolysis
Kang 2003 Change of complement 9	74.559	64.1572	13	80.5	12.75	36	4		blood	healthy single measure		8:00:00:00	3	73			not reported	mixed	not reported	human	adult	mixed	meyer hemolysis
Kang 2003 Change of complement 10	80.339	14.817	9	80.5	12.75	36	4		blood	healthy single measure		8:00:00:00	3	73			not reported	mixed	not reported	human	adult	mixed	meyer hemolysis
Li 2019 Early complementopathy predicts 1	0.651	0.07	12	1.048	0.062	25	8		blood	healthy single measure		5:00:00:00	3	not reported			not reported	not reported	not reported	human	adult	mixed	ELISA
Li 2019 Early complementopathy predicts 2	0.754	0.188	12	1.048	0.062	25	8		blood	healthy single measure		7:00:00:00	3	not reported			not reported	not reported	not reported	human	adult	mixed	ELISA
Li 2019 Early complementopathy predicts 3	0.713	0.154	12	1.048	0.062	25	8		blood	healthy single measure		Emergency department	1	not reported			not reported	not reported	not reported	human	adult	mixed	ELISA
Radke 2000 C1 inhibitor prevents 1	81.818	35.9974	8	100	35.9974	8	2		blood	burn baseline		0:00:15:00	1	30			partial-thickness	water	not reported	pig	not reported	not reported	hemolytic assay
Radke 2000 C1 inhibitor prevents 2	71.818	25.7132	8	100	25.7132	8	2		blood	burn baseline		0:00:45:00	1	30			partial-thickness	water	not reported	pig	not reported	not reported	hemolytic assay
Radke 2000 C1 inhibitor prevents 3	66.364	33.4264	8	100	33.4264	8	2		blood	burn baseline		0:04:00:00	1	30			partial-thickness	water	not reported	pig	not reported	not reported	hemolytic assay
Radke 2000 C1 inhibitor prevents 4	66.364	43.7133	8	100	43.7133	8	2		blood	burn baseline		0:08:00:00	1	30			partial-thickness	water	not reported	pig	not reported	not reported	hemolytic assay
Radke 2000 C1 inhibitor prevents 5	71.818	41.1395	8	100	41.1395	8	2		blood	burn baseline		0:12:00:00	1	30			partial-thickness	water	not reported	pig	not reported	not reported	hemolytic assay
Radke 2000 C1 inhibitor prevents 6	94.545	77.1397	8	100	77.1397	8	2		blood	burn baseline		1:00:00:00	1	30			partial-thickness	water	not reported	pig	not reported	not reported	hemolytic assay
Radke 2000 C1 inhibitor prevents 7	101.818	61.7106	8	100	61.7106	8	2		blood	burn baseline		1:12:00:00	1	30			partial-thickness	water	not reported	pig	not reported	not reported	hemolytic assay
Radke 2000 C1 inhibitor prevents 8	110	66.8527	8	100	66.8527	8	2		blood	burn baseline		2:00:00:00	2	30			partial-thickness	water	not reported	pig	not reported	not reported	hemolytic assay
Radke 2000 C1 inhibitor prevents 9	120	84.8528	8	100	84.8528	8	2		blood	burn baseline		2:12:00:00	2	30			partial-thickness	water	not reported	pig	not reported	not reported	hemolytic assay
Radke 2000 C1 inhibitor prevents 10	127.273	107.995	8	100	107.995	8	2		blood	burn baseline		3:00:00:00	2	30			partial-thickness	water	not reported	pig	not reported	not reported	hemolytic assay
Radke 2000 C1 inhibitor prevents 11	150.909	97.708	8	100	97.708	8	2		blood	burn baseline		3:12:00:00	2	30			partial-thickness	water	not reported	pig	not reported	not reported	hemolytic assay
Radke 2000 C1 inhibitor prevents 12	150.909	123.421	8	100	123.421	8	2		blood	burn baseline		4:00:00:00	2	30			partial-thickness	water	not reported	pig	not reported	not reported	hemolytic assay
Model	Study name	Statistics for each study							Sample size	Sample size	Weight (Random)	Weight (Random)	Residual (Random)	Residual (Random)	Residual (Random)	Std diff in means and 95% CI
		Std diff in means	Standard error	Variance	Lower limit	Upper limit	Z-Value	p-Value	Burn	Healthy	Relative weight	Relative weight	Std Residual	Std Residual	Std Residual
	Bjornson 1984 Relative roles of 1	-0.0656791	0.492934	0.242984	-1.03181	0.900454	-0.133241	0.894003	10	7	1.99736		0.609151
	Bjornson 1984 Relative roles of 2	-0.325827	0.560006	0.313607	-1.42342	0.771765	-0.581828	0.560683	6	7	1.88492		0.356932
	Bjornson 1984 Relative roles of 3	0.190393	0.541259	0.292961	-0.870455	1.25124	0.35176	0.725018	8	6	1.91646		0.829212
	Bjornson 1984 Relative roles of 4	-0.727129	0.574334	0.329859	-1.8528	0.398544	-1.26604	0.205499	7	6	1.86081		-0.00475019
	Bjornson 1984 Relative roles of 5	-0.39357	0.478856	0.229303	-1.33211	0.54497	-0.821896	0.411136	10	8	2.02071		0.306557
	Bjornson 1984 Relative roles of 6	-0.89102	0.524223	0.27481	-1.91848	0.136438	-1.6997	0.089188	8	8	1.94507		-0.154967
	Bjornson 1984 Relative roles of 7	0.337113	0.474741	0.225379	-0.593362	1.26759	0.710099	0.477643	9	9	2.02751		0.990639
	Bjornson 1984 Relative roles of 8	-0.472105	0.564864	0.319071	-1.57922	0.635008	-0.835785	0.403276	5	9	1.87675		0.224587
	Bjornson 1984 Relative roles of 9	-0.523187	0.494127	0.244162	-1.49166	0.445285	-1.05881	0.289686	8	9	1.99538		0.184317
	Bjornson 1984 Relative roles of 10	-1.1291	0.565927	0.320273	-2.2383	-0.0199051	-1.99514	0.046028	6	9	1.87496		-0.36611
	Bjornson 1984 Relative roles of 11	0.0880046	0.534781	0.285991	-0.960147	1.13616	0.164562	0.869289	7	7	1.92735		0.738269
	Bjornson 1984 Relative roles of 12	-0.760786	0.535864	0.28715	-1.81106	0.289489	-1.41974	0.155684	8	7	1.92553		-0.0355019
	Bjornson 1984 Relative roles of 13	0.567444	0.495562	0.245581	-0.403839	1.53873	1.14505	0.252188	8	9	1.99299		1.19559
	Bjornson 1984 Relative roles of 14	-1.79105	0.595159	0.354214	-2.95754	-0.624561	-3.00937	0.00261793	7	9	1.82582		-0.948235
	Bjornson 1984 Relative roles of 15	-0.269092	0.506193	0.256231	-1.26121	0.723028	-0.531599	0.595004	9	7	1.97526		0.417928
	Bjornson 1984 Relative roles of 16	-1.27738	0.610149	0.372282	-2.47325	-0.0815125	-2.09356	0.0362993	6	7	1.8007		-0.489229
	Bjornson 1984 Relative roles of 17	0.136914	0.460005	0.211604	-0.764678	1.03851	0.297637	0.76598	10	9	2.05174		0.808239
	Bjornson 1984 Relative roles of 18	-0.697662	0.518824	0.269179	-1.71454	0.319215	-1.3447	0.178723	7	9	1.95413		0.0221827
	Bjornson 1984 Relative roles of 19	0.342233	0.477759	0.228253	-0.594157	1.27862	0.71633	0.473788	8	10	2.02253		0.994179
	Bjornson 1984 Relative roles of 20	0.675619	0.487524	0.237679	-0.27991	1.63115	1.38582	0.165803	8	10	2.00635		1.30033
	Bjornson 1984 Relative roles of 21	0.218199	0.571692	0.326831	-0.902296	1.33869	0.381673	0.702704	8	5	1.86526		0.842776
	Bjornson 1984 Relative roles of 22	-0.350309	0.610119	0.372245	-1.54612	0.845502	-0.574165	0.565856	6	5	1.80075		0.327163
	Gelfand 1980 Role of complement 1	-2.2761	0.66008	0.435705	-3.56984	-0.98237	-3.44822	0.000564286	12	5	1.71774		-1.33624
	Gelfand 1980 Role of complement 2	-2.663	0.732383	0.536385	-4.09844	-1.22755	-3.63607	0.000276828	10	5	1.60067		-1.61003
	Gelfand 1980 Role of complement 3	-6.33795	1.06245	1.12881	-8.42032	-4.25558	-5.96539	2.44052e-09	18	5	1.14251		-3.92624
	Gelfand 1982 Alternative complement pathway 1	-2.77889	1.18047	1.39352	-5.09257	-0.465201	-2.35404	0.0185704	4	2	1.01295		-1.35322
	Gelfand 1982 Alternative complement pathway 2	-3.24996	1.27679	1.63018	-5.75241	-0.7475	-2.54542	0.0109147	4	2	0.919711		-1.58397
	Gelfand 1982 Alternative complement pathway 3	-30.4605	8.83574	78.0702	-47.7782	-13.1428	-3.44742	0.000565964	4	2	0.0299282		-3.34613
	Gelfand 1982 Alternative complement pathway 4	-13.5141	3.99614	15.9691	-21.3463	-5.68176	-3.38178	0.000720187	4	2	0.139838		-3.11299
	Gelfand 1982 Alternative complement pathway 5	-24.4688	8.70863	75.8403	-41.5374	-7.4002	-2.80972	0.00495849	2	2	0.0307974		-2.71049
	Gelfand 1983 Preferential activation and 1	-4.32496	0.773501	0.598304	-5.841	-2.80893	-5.59141	2.2523e-08	8	15	1.53628		-2.9268
	Gelfand 1983 Preferential activation and 2	-0.747001	0.451439	0.203797	-1.63181	0.137804	-1.65471	0.0979833	8	15	2.06574		-0.0237789
	Gelfand 1983 Preferential activation and 3	-0.797503	0.453313	0.205493	-1.68598	0.0909752	-1.75927	0.0785309	8	15	2.06268		-0.0714219
	Gelfand 1983 Preferential activation and 4	-0.478484	0.443445	0.196644	-1.34762	0.390653	-1.07901	0.280581	8	15	2.07873		0.230563
	Gelfand 1983 Preferential activation and 5	-0.433405	0.442437	0.19575	-1.30056	0.433755	-0.979587	0.32729	8	15	2.08036		0.273385
	Kang 2003 Change of complement 1	-0.511308	0.555261	0.308315	-1.5996	0.576984	-0.920843	0.357133	19	4	1.89291		0.190158
	Kang 2003 Change of complement 2	-1.56678	0.650181	0.422736	-2.84111	-0.292449	-2.40976	0.015963	11	4	1.73408		-0.729932
	Kang 2003 Change of complement 3	0.18411	0.602009	0.362415	-0.995806	1.36403	0.305826	0.759737	9	4	1.81433		0.800841
	Kang 2003 Change of complement 4	1.10256	0.65242	0.425652	-0.176159	2.38128	1.68995	0.0910366	8	4	1.73038		1.57432
	Kang 2003 Change of complement 5	-0.274745	0.55432	0.307271	-1.36119	0.811704	-0.495642	0.620147	18	4	1.89449		0.404017
	Kang 2003 Change of complement 6	-0.802674	0.621202	0.385891	-2.02021	0.414858	-1.29213	0.196312	9	4	1.78223		-0.0708246
	Kang 2003 Change of complement 7	-0.0745179	0.555838	0.308956	-1.16394	1.0149	-0.134064	0.893352	17	4	1.89193		0.584556
	Kang 2003 Change of complement 8	0.121363	0.592052	0.350526	-1.03904	1.28176	0.204986	0.837583	10	4	1.83103		0.74886
	Kang 2003 Change of complement 9	-0.103024	0.572045	0.327235	-1.22421	1.01816	-0.180097	0.857076	13	4	1.86466		0.554694
	Kang 2003 Change of complement 10	-0.0112722	0.600929	0.361116	-1.18907	1.16653	-0.0187579	0.985034	9	4	1.81614		0.628443
	Li 2019 Early complementopathy predicts 1	-5.92515	1.04212	1.08602	-7.96768	-3.88263	-5.68566	1.30309e-08	12	8	1.16662		-3.6763
	Li 2019 Early complementopathy predicts 2	-1.93463	0.549457	0.301903	-3.01155	-0.857713	-3.52098	0.00042995	12	8	1.90267		-1.0984
	Li 2019 Early complementopathy predicts 3	-2.6494	0.619529	0.383817	-3.86366	-1.43515	-4.27647	1.89876e-05	12	8	1.78502		-1.6899
	Radke 2000 C1 inhibitor prevents 1	-0.505098	0.798596	0.637756	-2.07032	1.06012	-0.632482	0.527072	8	2	1.49789		0.173798
	Radke 2000 C1 inhibitor prevents 2	-1.09602	0.827685	0.685063	-2.71826	0.526212	-1.3242	0.185436	8	2	1.45431		-0.295614
	Radke 2000 C1 inhibitor prevents 3	-1.00628	0.821967	0.67563	-2.61731	0.604744	-1.22424	0.220863	8	2	1.46279		-0.225386
	Radke 2000 C1 inhibitor prevents 4	-0.769474	0.809076	0.654604	-2.35523	0.816287	-0.951052	0.341578	8	2	1.48207		-0.038006
	Radke 2000 C1 inhibitor prevents 5	-0.685043	0.805273	0.648464	-2.26335	0.893262	-0.850697	0.394938	8	2	1.4878		0.0293941
	Radke 2000 C1 inhibitor prevents 6	-0.0707156	0.790728	0.62525	-1.62051	1.47908	-0.089431	0.928739	8	2	1.50985		0.524251
	Radke 2000 C1 inhibitor prevents 7	0.0294599	0.790597	0.625043	-1.52008	1.579	0.0372629	0.970275	8	2	1.51005		0.604949
	Radke 2000 C1 inhibitor prevents 8	0.149582	0.791277	0.626119	-1.40129	1.70046	0.189039	0.850062	8	2	1.50901		0.701429
	Radke 2000 C1 inhibitor prevents 9	0.235702	0.792324	0.627778	-1.31723	1.78863	0.297481	0.766099	8	2	1.50742		0.770337
	Radke 2000 C1 inhibitor prevents 10	0.252539	0.792584	0.628189	-1.3009	1.80597	0.318628	0.750008	8	2	1.50702		0.783779
	Radke 2000 C1 inhibitor prevents 11	0.521032	0.799108	0.638574	-1.04519	2.08726	0.652017	0.51439	8	2	1.49711		0.996412
	Radke 2000 C1 inhibitor prevents 12	0.412482	0.795932	0.633507	-1.14751	1.97248	0.518239	0.604292	8	2	1.50193		0.910871
Random		-0.721824	0.153775	0.0236466	-1.02322	-0.420431	-4.69404	2.67861e-06
Pred Int		-0.721824			-2.68775	1.244
		Std diff in means	Standard error	Variance	Lower limit	Upper limit	Z-Value	p-Value		studies	entries	animals	Q-value	df (Q)	P-value	I-squared
Fixed		-0.553653	0.0785917	0.00617665	-0.70769	-0.399616	-7.04468	1.85896e-12		7	60	274	208.194	59	0	71.6611
Random		-0.721824	0.153775	0.0236466	-1.02322	-0.420431	-4.69404	2.67861e-06

## Sheet: Co3
entry_name	burn	sd_B	size_B	healthy	sd_H	size_H	nH	nH_PBD	specimen	burn_cohort	comp	separate control	PBD	PBD_cat	TBSA2	TBSA	depth2	agent2	loc2	species	young_adult	sex	method2
Begieneman 2012 Prolonged C1 inhibitor 1	2.659	0.556	7	0.238	0.159	14	14	14	wound	healthy multiple measures		14:00:00:00	4	not reported			full-thickness	contact	dorsal	rat	young	female	immunohistochemistry
Bjornson 1976 Reduction in C3 3	17.9022	11.6645	5	24.544	5.72	10	2	10	blood	healthy one measure		0:00:00:00-5:00:00:00	2	45 to 80			not reported	not reported	not reported	human	mixed	mixed	Single radial immunodiffusion Macini
Bjornson 1976 Reduction in C3 4	29.224	8.07466	5	24.544	5.72	10	2	10	blood	healthy one measure		10:00:00:00-15:00:00:00	4	45 to 80			not reported	not reported	not reported	human	mixed	mixed	Single radial immunodiffusion Macini
Bjornson 1976 Reduction in C3 5	36.1737	3.1195	6	24.544	5.72	10	2	10	blood	healthy one measure		15:00:00:00-20:00:00:00	5	45 to 80			not reported	not reported	not reported	human	mixed	mixed	Single radial immunodiffusion Macini
Bjornson 1976 Reduction in C3 6	38.525	3.1195	3	24.544	5.72	10	2	10	blood	healthy one measure		20:00:00:00-25:00:00:00	6	45 to 80			not reported	not reported	not reported	human	mixed	mixed	Single radial immunodiffusion Macini
Bjornson 1976 Reduction in C3 7	31.8179	9.1728	8	24.544	5.72	10	2	10	blood	healthy one measure		6:00:00:00-10:00:00:00	3	45 to 80			not reported	not reported	not reported	human	mixed	mixed	Single radial immunodiffusion Macini
Bjornson 1979 The septic burned 8	183.398	70.8479	3	135.553	56.2004	20	2	5	blood	healthy one measure		0:00:00:00-5:00:00:00	2	48,5 (average); >40			mixed	flame	not reported	human	mixed	male	Radial immunodiffusion
Bjornson 1979 The septic burned 9	34.5693	6.32598	3	30.248	11.6109	20	2	5	blood	healthy one measure		0:00:00:00-5:00:00:00	2	48,5 (average); >40			mixed	flame	not reported	human	mixed	male	Radial immunodiffusion
Bjornson 1979 The septic burned 10	94.0375	42.3555	4	100	26.32	20	2	5	blood	healthy one measure		0:00:00:00-5:00:00:00	2	53,3 (average); >38			mixed	flame	not reported	human	mixed	mixed	Radial immunodiffusion
Bjornson 1979 The septic burned 11	66.2472	33.7114	4	100	56.2004	20	2	5	blood	healthy one measure		0:00:00:00-5:00:00:00	2	53,3 (average); >38			mixed	flame	not reported	human	mixed	mixed	Radial immunodiffusion
Bjornson 1979 The septic burned 12	255.06	82.7517	4	135.553	56.2004	20	2	5	blood	healthy one measure		11:00:00:00-20:00:00:00	4	48,5 (average); >40			mixed	flame	not reported	human	mixed	male	Radial immunodiffusion
Bjornson 1979 The septic burned 13	45.8222	9.52054	4	30.248	11.6109	20	2	5	blood	healthy one measure		11:00:00:00-20:00:00:00	4	48,5 (average); >40			mixed	flame	not reported	human	mixed	male	Radial immunodiffusion
Bjornson 1979 The septic burned 14	117.146	50.2056	7	100	26.32	20	2	5	blood	healthy one measure		11:00:00:00-20:00:00:00	4	53,3 (average); >38			mixed	flame	not reported	human	mixed	mixed	Radial immunodiffusion
Bjornson 1979 The septic burned 15	96.0547	34.3148	7	100	56.2004	20	2	5	blood	healthy one measure		11:00:00:00-20:00:00:00	4	53,3 (average); >38			mixed	flame	not reported	human	mixed	mixed	Radial immunodiffusion
Bjornson 1979 The septic burned 16	232.631	47.0306	4	135.553	56.2004	20	2	2	blood	healthy one measure		21:00:00:00-30:00:00:00	6	48,5 (average); >40			mixed	flame	not reported	human	mixed	male	Radial immunodiffusion
Bjornson 1979 The septic burned 17	51.3255	15.209	4	30.248	11.6109	20	2	2	blood	healthy one measure		21:00:00:00-30:00:00:00	6	48,5 (average); >40			mixed	flame	not reported	human	mixed	male	Radial immunodiffusion
Bjornson 1979 The septic burned 18	118.8	43.249	6	100	26.32	20	2	2	blood	healthy one measure		21:00:00:00-30:00:00:00	6	53,3 (average); >38			mixed	flame	not reported	human	mixed	mixed	Radial immunodiffusion
Bjornson 1979 The septic burned 19	94.0583	37.5723	6	100	56.2004	20	2	2	blood	healthy one measure		21:00:00:00-30:00:00:00	6	53,3 (average); >38			mixed	flame	not reported	human	mixed	mixed	Radial immunodiffusion
Bjornson 1979 The septic burned 20	246.075	106.795	4	135.553	56.2004	20	2	2	blood	healthy one measure		31:00:00:00-40:00:00:00	6	48,5 (average); >40			mixed	flame	not reported	human	mixed	male	Radial immunodiffusion
Bjornson 1979 The septic burned 21	43.799	13.2034	4	30.248	11.6109	20	2	2	blood	healthy one measure		31:00:00:00-40:00:00:00	6	48,5 (average); >40			mixed	flame	not reported	human	mixed	male	Radial immunodiffusion
Bjornson 1979 The septic burned 22	133.341	37.0516	4	100	26.32	20	2	2	blood	healthy one measure		31:00:00:00-40:00:00:00	6	53,3 (average); >38			mixed	flame	not reported	human	mixed	mixed	Radial immunodiffusion
Bjornson 1979 The septic burned 23	109.061	23.9192	4	100	56.2004	20	2	2	blood	healthy one measure		31:00:00:00-40:00:00:00	6	53,3 (average); >38			mixed	flame	not reported	human	mixed	mixed	Radial immunodiffusion
Bjornson 1979 The septic burned 24	148.263	45.7114	3	135.553	56.2004	20	2	2	blood	healthy one measure		41:00:00:00-50:00:00:00	6	48,5 (average); >40			mixed	flame	not reported	human	mixed	male	Radial immunodiffusion
Bjornson 1979 The septic burned 25	37.1523	13.423	3	30.248	11.6109	20	2	2	blood	healthy one measure		41:00:00:00-50:00:00:00	6	48,5 (average); >40			mixed	flame	not reported	human	mixed	male	Radial immunodiffusion
Bjornson 1979 The septic burned 26	126.177	5.74335	3	100	26.32	20	2	2	blood	healthy one measure		41:00:00:00-50:00:00:00	6	53,3 (average); >38			mixed	flame	not reported	human	mixed	mixed	Radial immunodiffusion
Bjornson 1979 The septic burned 27	115.704	16.0371	3	100	56.2004	20	2	2	blood	healthy one measure		41:00:00:00-50:00:00:00	6	53,3 (average); >38			mixed	flame	not reported	human	mixed	mixed	Radial immunodiffusion
Bjornson 1979 The septic burned 28	256.526	49.5431	4	135.553	56.2004	20	2	5	blood	healthy one measure		6:00:00:00-10:00:00:00	3	48,5 (average); >40			mixed	flame	not reported	human	mixed	male	Radial immunodiffusion
Bjornson 1979 The septic burned 29	37.3058	9.96264	4	30.248	11.6109	20	2	5	blood	healthy one measure		6:00:00:00-10:00:00:00	3	48,5 (average); >40			mixed	flame	not reported	human	mixed	male	Radial immunodiffusion
Bjornson 1979 The septic burned 30	91.6058	67.6566	4	100	26.32	20	2	5	blood	healthy one measure		6:00:00:00-10:00:00:00	3	53,3 (average); >38			mixed	flame	not reported	human	mixed	mixed	Radial immunodiffusion
Bjornson 1979 The septic burned 31	77.849	36.3934	4	100	56.2004	20	2	5	blood	healthy one measure		6:00:00:00-10:00:00:00	3	53,3 (average); >38			mixed	flame	not reported	human	mixed	mixed	Radial immunodiffusion
Bjornson 1980 Complement, opsonins, and 32	51.371	6.392	4	33.342	6.8495	20	5	20	blood	healthy one measure		11:00:00:00-20:00:00:00	4	51,8 (average)			mixed	flame	not reported	human	mixed	mixed	radial immunodiffusion
Bjornson 1980 Complement, opsonins, and 33	54.56	2.282	4	33.342	6.8495	20	5	10	blood	healthy one measure		21:00:00:00-30:00:00:00	6	51,8 (average)			mixed	flame	not reported	human	mixed	mixed	radial immunodiffusion
Bjornson 1980 Complement, opsonins, and 34	62.322	6.848	4	33.342	6.8495	20	5	10	blood	healthy one measure		31:00:00:00-40:00:00:00	6	51,8 (average)			mixed	flame	not reported	human	mixed	mixed	radial immunodiffusion
Bjornson 1980 Complement, opsonins, and 35	43.835	12.404	4	33.342	6.8495	20	5	20	blood	healthy one measure		6:00:00:00-10:00:00:00	3	51,8 (average)			mixed	flame	not reported	human	mixed	mixed	radial immunodiffusion
Bjornson 1986 Temporal relationships among 36	862	336.583	2	1300	195.959	24	2	8	blood	healthy one measure		0:03:00:00	1	15			full-thickness	water	dorsal	guinea-pig	not reported	mixed	immunoelectrophoresis
Bjornson 1986 Temporal relationships among 37	885	63.6396	2	1300	195.959	24	2	8	blood	healthy one measure		0:06:00:00	1	15			full-thickness	water	dorsal	guinea-pig	not reported	mixed	immunoelectrophoresis
Bjornson 1986 Temporal relationships among 38	890	84.8528	2	1300	195.959	24	2	8	blood	healthy one measure		1:00:00:00	1	15			full-thickness	water	dorsal	guinea-pig	not reported	mixed	immunoelectrophoresis
Bjornson 1986 Temporal relationships among 39	1270	98.9949	2	1300	195.959	24	2	12	blood	healthy one measure		11:00:00:00	4	15			full-thickness	water	dorsal	guinea-pig	not reported	mixed	immunoelectrophoresis
Bjornson 1986 Temporal relationships among 40	2070	183.848	2	1300	195.959	24	2	12	blood	healthy one measure		14:00:00:00	4	15			full-thickness	water	dorsal	guinea-pig	not reported	mixed	immunoelectrophoresis
Bjornson 1986 Temporal relationships among 41	1605	162.635	2	1300	195.959	24	2	12	blood	healthy one measure		16:00:00:00	5	15			full-thickness	water	dorsal	guinea-pig	not reported	mixed	immunoelectrophoresis
Bjornson 1986 Temporal relationships among 42	2230	294.449	3	1300	195.959	24	2	12	blood	healthy one measure		18:00:00:00	5	15			full-thickness	water	dorsal	guinea-pig	not reported	mixed	immunoelectrophoresis
Bjornson 1986 Temporal relationships among 43	817	126.44	3	1300	195.959	24	2	8	blood	healthy one measure		2:00:00:00	2	15			full-thickness	water	dorsal	guinea-pig	not reported	mixed	immunoelectrophoresis
Bjornson 1986 Temporal relationships among 44	2330	240.416	2	1300	195.959	24	2	24	blood	healthy one measure		21:00:00:00	6	15			full-thickness	water	dorsal	guinea-pig	not reported	mixed	immunoelectrophoresis
Bjornson 1986 Temporal relationships among 45	1475	56.5685	2	1300	195.959	24	2	8	blood	healthy one measure		3:00:00:00	2	15			full-thickness	water	dorsal	guinea-pig	not reported	mixed	immunoelectrophoresis
Bjornson 1986 Temporal relationships among 46	1162	110.309	2	1300	195.959	24	2	8	blood	healthy one measure		4:00:00:00	2	15			full-thickness	water	dorsal	guinea-pig	not reported	mixed	immunoelectrophoresis
Bjornson 1986 Temporal relationships among 47	1555	49.4975	2	1300	195.959	24	2	24	blood	healthy one measure		7:00:00:00	3	15			full-thickness	water	dorsal	guinea-pig	not reported	mixed	immunoelectrophoresis
Bjornson 1988 Nonsteroidal anti-inflammatory drugs 49	595.81	120.67	4	1235.61	126.955	10	2	2	blood	healthy one measure		1:00:00:00	1	30			full-thickness	water	dorsal	guinea-pig	not reported	mixed	radial immunodiffusion
Bjornson 1988 Nonsteroidal anti-inflammatory drugs 50	505.307	160.894	4	1235.61	126.955	10	2	2	blood	healthy one measure		1:00:00:00	1	30			full-thickness	water	dorsal	guinea-pig	not reported	mixed	radial immunodiffusion
Bjornson 1988 Nonsteroidal anti-inflammatory drugs 51	749.162	201.118	4	1235.61	126.955	10	2	2	blood	healthy one measure		1:00:00:00	1	30			full-thickness	water	dorsal	guinea-pig	not reported	mixed	radial immunodiffusion
Bjornson 1988 Nonsteroidal anti-inflammatory drugs 52	844.693	14.222	4	1235.61	126.955	10	2	2	blood	healthy one measure		1:00:00:00	1	30			full-thickness	water	dorsal	guinea-pig	not reported	mixed	radial immunodiffusion
Bjornson 1988 Nonsteroidal anti-inflammatory drugs 53	605.866	20.112	4	1235.61	126.955	10	2	2	blood	healthy one measure		1:00:00:00	1	30			full-thickness	water	dorsal	guinea-pig	not reported	mixed	radial immunodiffusion
Bjornson 1988 Nonsteroidal anti-inflammatory drugs 54	548.045	49.774	4	1235.61	126.955	10	2	2	blood	healthy one measure		1:00:00:00	1	30			full-thickness	water	dorsal	guinea-pig	not reported	mixed	radial immunodiffusion
Bjornson 1988 Nonsteroidal anti-inflammatory drugs 55	824.581	130.726	4	1235.61	126.955	10	2	2	blood	healthy one measure		2:00:00:00	2	30			full-thickness	water	dorsal	guinea-pig	not reported	mixed	radial immunodiffusion
Bjornson 1988 Nonsteroidal anti-inflammatory drugs 56	905.028	120.67	4	1235.61	126.955	10	2	2	blood	healthy one measure		2:00:00:00	2	30			full-thickness	water	dorsal	guinea-pig	not reported	mixed	radial immunodiffusion
Bjornson 1988 Nonsteroidal anti-inflammatory drugs 57	947.765	140.782	4	1235.61	126.955	10	2	2	blood	healthy one measure		2:00:00:00	2	30			full-thickness	water	dorsal	guinea-pig	not reported	mixed	radial immunodiffusion
Bjornson 1988 Nonsteroidal anti-inflammatory drugs 58	789.385	211.174	4	1235.61	126.955	10	2	2	blood	healthy one measure		2:00:00:00	2	30			full-thickness	water	dorsal	guinea-pig	not reported	mixed	radial immunodiffusion
Bjornson 1988 Nonsteroidal anti-inflammatory drugs 59	827.095	120.67	4	1235.61	126.955	10	2	2	blood	healthy one measure		2:00:00:00	2	30			full-thickness	water	dorsal	guinea-pig	not reported	mixed	radial immunodiffusion
Bjornson 1988 Nonsteroidal anti-inflammatory drugs 60	1372.63	251.396	4	1235.61	126.955	10	2	2	blood	healthy one measure		2:00:00:00	2	30			full-thickness	water	dorsal	guinea-pig	not reported	mixed	radial immunodiffusion
Bjornson 1988 Nonsteroidal anti-inflammatory drugs 61	1091.06	120.67	4	1235.61	126.955	10	2	2	blood	healthy one measure		4:00:00:00	2	30			full-thickness	water	dorsal	guinea-pig	not reported	mixed	radial immunodiffusion
Bjornson 1988 Nonsteroidal anti-inflammatory drugs 62	1018.16	135.754	4	1235.61	126.955	10	2	2	blood	healthy one measure		4:00:00:00	2	30			full-thickness	water	dorsal	guinea-pig	not reported	mixed	radial immunodiffusion
Bjornson 1988 Nonsteroidal anti-inflammatory drugs 63	1299.72	140.782	4	1235.61	126.955	10	2	2	blood	healthy one measure		4:00:00:00	2	30			full-thickness	water	dorsal	guinea-pig	not reported	mixed	radial immunodiffusion
Bjornson 1988 Nonsteroidal anti-inflammatory drugs 64	1417.88	437.43	4	1235.61	126.955	10	2	2	blood	healthy one measure		4:00:00:00	2	30			full-thickness	water	dorsal	guinea-pig	not reported	mixed	radial immunodiffusion
Bjornson 1988 Nonsteroidal anti-inflammatory drugs 65	1096.09	110.614	4	1235.61	126.955	10	2	2	blood	healthy one measure		4:00:00:00	2	30			full-thickness	water	dorsal	guinea-pig	not reported	mixed	radial immunodiffusion
Bjornson 1988 Nonsteroidal anti-inflammatory drugs 66	1327.37	35.552	4	1235.61	126.955	10	2	2	blood	healthy one measure		4:00:00:00	2	30			full-thickness	water	dorsal	guinea-pig	not reported	mixed	radial immunodiffusion
Bjornson 1988 Nonsteroidal anti-inflammatory drugs 67	1402.79	261.452	4	1235.61	126.955	10	2	2	blood	healthy one measure		7:00:00:00	3	30			full-thickness	water	dorsal	guinea-pig	not reported	mixed	radial immunodiffusion
Bjornson 1988 Nonsteroidal anti-inflammatory drugs 68	1297.21	160.894	4	1235.61	126.955	10	2	2	blood	healthy one measure		7:00:00:00	3	30			full-thickness	water	dorsal	guinea-pig	not reported	mixed	radial immunodiffusion
Bjornson 1988 Nonsteroidal anti-inflammatory drugs 69	1337.43	427.374	4	1235.61	126.955	10	2	2	blood	healthy one measure		7:00:00:00	3	30			full-thickness	water	dorsal	guinea-pig	not reported	mixed	radial immunodiffusion
Bjornson 1988 Nonsteroidal anti-inflammatory drugs 70	1495.81	261.452	4	1235.61	126.955	10	2	2	blood	healthy one measure		7:00:00:00	3	30			full-thickness	water	dorsal	guinea-pig	not reported	mixed	radial immunodiffusion
Bjornson 1988 Nonsteroidal anti-inflammatory drugs 71	1407.82	261.452	4	1235.61	126.955	10	2	2	blood	healthy one measure		7:00:00:00	3	30			full-thickness	water	dorsal	guinea-pig	not reported	mixed	radial immunodiffusion
Bjornson 1988 Nonsteroidal anti-inflammatory drugs 72	1382.68	105.586	4	1235.61	126.955	10	2	2	blood	healthy one measure		7:00:00:00	3	30			full-thickness	water	dorsal	guinea-pig	not reported	mixed	radial immunodiffusion
Bjornson 1988 Nonsteroidal anti-inflammatory drugs 73	1350	241.34	4	1235.61	126.955	10	2	2	blood	healthy one measure		9:00:00:00	3	30			full-thickness	water	dorsal	guinea-pig	not reported	mixed	radial immunodiffusion
Bjornson 1988 Nonsteroidal anti-inflammatory drugs 74	1573.74	296.648	4	1235.61	126.955	10	2	2	blood	healthy one measure		9:00:00:00	3	30			full-thickness	water	dorsal	guinea-pig	not reported	mixed	radial immunodiffusion
Bjornson 1988 Nonsteroidal anti-inflammatory drugs 75	1483.24	452.514	4	1235.61	126.955	10	2	2	blood	healthy one measure		9:00:00:00	3	30			full-thickness	water	dorsal	guinea-pig	not reported	mixed	radial immunodiffusion
Bjornson 1988 Nonsteroidal anti-inflammatory drugs 76	1503.35	291.62	4	1235.61	126.955	10	2	2	blood	healthy one measure		9:00:00:00	3	30			full-thickness	water	dorsal	guinea-pig	not reported	mixed	radial immunodiffusion
Bjornson 1988 Nonsteroidal anti-inflammatory drugs 77	1347.49	110.614	4	1235.61	126.955	10	2	2	blood	healthy one measure		9:00:00:00	3	30			full-thickness	water	dorsal	guinea-pig	not reported	mixed	radial immunodiffusion
Bjornson 1988 Nonsteroidal anti-inflammatory drugs 78	1251.95	80.446	4	1235.61	126.955	10	2	2	blood	healthy one measure		9:00:00:00	3	30			full-thickness	water	dorsal	guinea-pig	not reported	mixed	radial immunodiffusion
Cuddy 1984 Depression of in 79	82.3	12.4924	6	100	12.4924	6	6	6	blood	healthy multiple measures		0:00:30:00	1	26-28			not reported	water	dorsal	rat	not reported	male	immunoelectrophoresis
Cuddy 1984 Depression of in 80	55	9.79796	6	100	9.79796	6	6	6	blood	healthy multiple measures		0:03:00:00	1	26-28			not reported	water	dorsal	rat	not reported	male	immunoelectrophoresis
Deitch 1983 Opsonic activity of 81	59	33	18	115	30.1	5	5	5	wound	healthy one measure		<00:24:00:00	1	mean 23			not reported	not reported	not reported	human	adult	not reported	rate nephelometry
Deitch 1983 Opsonic activity of 82	162	69	5	115	30.1	5	5	5	blood	healthy one measure		<00:36:00:00	1	mean 23			not reported	not reported	not reported	human	adult	not reported	rate nephelometry
Deitch 1986 Early protein alteration 83	58	11.619	15	87.5	16.25	57	29	29	wound	healthy one measure		<00:6:00:00-0:18:00:00	1	mean 25			not reported	not reported	not reported	human	adult	mixed	crossed immunoelectrophoresis
Deitch 1986 Early protein alteration 84	116	35.7771	5	87.5	16.25	57	29	29	wound	healthy one measure		<00:6:00:00-0:18:00:00	1	mean 29			not reported	not reported	not reported	human	both	mixed	crossed immunoelectrophoresis
Dobke 1984 A quantitative measurement 85	59.67	29.2128	27	130.96	37.2126	20	2	20	blood	healthy one measure		1:00:00:00	1	56			mixed	not reported	not reported	human	adult	mixed	rocket immunoelectrophoresis
Dobke 1984 A quantitative measurement 86	131.409	63.1021	27	130.96	37.2126	20	2	20	blood	healthy one measure		13:00:00:00	4	56			mixed	not reported	not reported	human	adult	mixed	rocket immunoelectrophoresis
Dobke 1984 A quantitative measurement 87	121.964	99.3245	27	130.96	37.2126	20	2	20	blood	healthy one measure		18:12:00:00	5	56			mixed	not reported	not reported	human	adult	mixed	rocket immunoelectrophoresis
Dobke 1984 A quantitative measurement 88	68.216	26.8745	27	130.96	37.2126	20	2	10	blood	healthy one measure		2:00:00:00	2	56			mixed	not reported	not reported	human	adult	mixed	rocket immunoelectrophoresis
Dobke 1984 A quantitative measurement 89	155.022	133.214	27	130.96	37.2126	20	2	7	blood	healthy one measure		26:00:00:00	6	56			mixed	not reported	not reported	human	adult	mixed	rocket immunoelectrophoresis
Dobke 1984 A quantitative measurement 90	101.274	53.7542	27	130.96	37.2126	20	2	10	blood	healthy one measure		3:00:00:00	2	56			mixed	not reported	not reported	human	adult	mixed	rocket immunoelectrophoresis
Dobke 1984 A quantitative measurement 91	149.625	67.7734	27	130.96	37.2126	20	2	7	blood	healthy one measure		45:12:00:00	6	56			mixed	not reported	not reported	human	adult	mixed	rocket immunoelectrophoresis
Dobke 1984 A quantitative measurement 92	120.615	45.5755	27	130.96	37.2126	20	2	10	blood	healthy one measure		5:00:00:00	3	56			mixed	not reported	not reported	human	adult	mixed	rocket immunoelectrophoresis
Dobke 1984 A quantitative measurement 93	191.229	37.3915	27	130.96	37.2126	20	2	7	blood	healthy one measure		75:12:00:00	6	56			mixed	not reported	not reported	human	adult	mixed	rocket immunoelectrophoresis
Dobke 1984 A quantitative measurement 94	135.007	67.7734	27	130.96	37.2126	20	2	10	blood	healthy one measure		8:12:00:00	3	56			mixed	not reported	not reported	human	adult	mixed	rocket immunoelectrophoresis
Fjellstrom 1963 Changes in the 95	55.25	38.7245	4	100	38.7245	5	5	5	blood	healthy one measure		1:00:00:00	1	mixed			mixed	mixed	not reported	human	adult	mixed	Immune haemolysis
Gelfand 1982 Alternative complement pathway 96	112.866	14.012	4	100	3.2285	4	2	2	blood	healthy one measure		0:00:15:00	1	25			full-thickness	water	dorsal	mouse	young	male	new assay?
Gelfand 1982 Alternative complement pathway 97	114.268	24.714	4	100	3.2285	4	2	2	blood	healthy one measure		0:00:30:00	1	25			full-thickness	water	dorsal	mouse	young	male	new assay?
Gelfand 1982 Alternative complement pathway 98	104.204	22.166	4	100	3.2285	4	2	2	blood	healthy one measure		0:01:00:00	1	25			full-thickness	water	dorsal	mouse	young	male	new assay?
Gelfand 1982 Alternative complement pathway 99	109.682	2.28289	2	100	3.2285	4	2	2	blood	healthy one measure		1:00:00:00	1	25			full-thickness	water	dorsal	mouse	young	male	new assay?
Gelfand 1983 Preferential activation and 100	0.70625	0.244	8	1.25	0.27	45	9	15	blood	healthy one measure		1:00:00:00	1	mean 58			mixed	flame	not reported	human	adult	mixed	radial immunodiffusion
Gelfand 1983 Preferential activation and 101	56.659	19.5671	8	100	160.125	45	9	15	blood	healthy one measure		1:00:00:00	1	mean 58			mixed	flame	not reported	human	adult	mixed	radial immunodiffusion
Gelfand 1983 Preferential activation and 102	46.154	20.0847	8	100	160.125	45	9	15	blood	healthy one measure		1:00:00:00	1	mean 58			mixed	flame	not reported	human	adult	mixed	radial immunodiffusion
Gelfand 1983 Preferential activation and 103	93.373	52.2184	8	100	160.125	45	9	45	blood	healthy one measure		4:00:00:00	2	mean 58			mixed	flame	not reported	human	adult	mixed	radial immunodiffusion
Gelfand 1983 Preferential activation and 104	100.118	30.1256	8	100	160.125	45	9	45	blood	healthy one measure		7:00:00:00	3	mean 58			mixed	flame	not reported	human	adult	mixed	radial immunodiffusion
Hatherill 1986 Thermal injury, intravascular 105	14050	1008.47	5	14529	449.45	5	3	3	blood	burn baseline		0:00:10:00	1	28			deep-dermal	water	dorsal	rat	young	male	RBC antibody binding
Hatherill 1986 Thermal injury, intravascular 106	14699	545.601	5	14529	449.45	5	3	3	blood	burn baseline		0:00:15:00	1	28			deep-dermal	water	dorsal	rat	young	male	RBC antibody binding
Heideman 1982 Effect of nonviable 107	41	16.9706	8	100	61.1882	104	26	52	blood	healthy one measure		<1:00:00:00	1	>40% TBSA burned				not reported	not reported	human	adult	male	rocket immunoelectrophoresis
Heideman 1982 Effect of nonviable 108	77	22.0454	6	100	91.7824	104	26	52	blood	healthy one measure		<1:00:00:00	1	20% TBSA burned			deep-dermal	not reported	not reported	human	adult	male	rocket immunoelectrophoresis
Heideman 1982 Effect of nonviable 109	39	17.8885	5	100	81.5843	104	26	52	blood	healthy one measure		7:00:00:00	3	>40% TBSA burned				not reported	not reported	human	adult	male	rocket immunoelectrophoresis
Heideman 1982 Effect of nonviable 110	121	14.6969	6	100	61.1882	104	26	52	blood	healthy one measure		7:00:00:00	3	20% TBSA burned			deep-dermal	not reported	not reported	human	adult	male	rocket immunoelectrophoresis
Inoue 1989 Prevention of yeast 111	117	37.9473	10	251	35.7771	5	5	5	blood	healthy one measure		1:00:00:00	1	50			full-thickness	flame	lower body	guinea-pig	young	female	nephelometry
Jeschke 2008 Pathophysiologic response to 112	80.221	40.2045	125	127.248	24.3893	46	6	46	blood	healthy single measure		<1:00:00:00	1	56			mixed	not reported	not reported	human	young	mixed	nephelometry
Jeschke 2008 Pathophysiologic response to 113	141.355	34.0218	125	127.248	24.3893	46	6	46	blood	healthy single measure		11:00:00:00-16:00:00:00	4	56			mixed	not reported	not reported	human	young	mixed	nephelometry
Jeschke 2008 Pathophysiologic response to 114	150.484	30.9248	125	127.248	24.3893	46	6	46	blood	healthy single measure		17:00:00:00-22:00:00:00	5	56			mixed	not reported	not reported	human	young	mixed	nephelometry
Jeschke 2008 Pathophysiologic response to 115	111.48	18.5594	125	127.248	24.3893	46	6	46	blood	healthy single measure		2:00:00:00-7:00:00:00	2	56			mixed	not reported	not reported	human	young	mixed	nephelometry
Jeschke 2008 Pathophysiologic response to 116	151.037	74.2263	125	127.248	24.3893	46	6	15	blood	healthy single measure		23:00:00:00-28:00:00:00	6	56			mixed	not reported	not reported	human	young	mixed	nephelometry
Jeschke 2008 Pathophysiologic response to 117	148.271	49.4842	125	127.248	24.3893	46	6	15	blood	healthy single measure		29:00:00:00-34:00:00:00	6	56			mixed	not reported	not reported	human	young	mixed	nephelometry
Jeschke 2008 Pathophysiologic response to 118	169.018	55.6669	125	127.248	24.3893	46	6	15	blood	healthy single measure		35:00:00:00-60:00:00:00	6	56			mixed	not reported	not reported	human	young	mixed	nephelometry
Jeschke 2008 Pathophysiologic response to 119	132.503	37.1187	125	127.248	24.3893	46	6	46	blood	healthy single measure		8:00:00:00-10:00:00:00	3	56			mixed	not reported	not reported	human	young	mixed	nephelometry
Jeschke 2014 Survivors versus nonsurvivors 120	55.954	106.256	151	141.41	84.1905	107	10	107	blood	healthy single measure		<1:00:00:00	1	71.4			not reported	mixed	not reported	human	young	mixed	nephelometry
Jeschke 2014 Survivors versus nonsurvivors 121	132.254	40.6248	151	141.41	84.1905	107	10	107	blood	healthy single measure		11:00:00:00-16:00:00:00	4	71.4			not reported	mixed	not reported	human	young	mixed	nephelometry
Jeschke 2014 Survivors versus nonsurvivors 122	144.717	43.7583	151	141.41	84.1905	107	10	107	blood	healthy single measure		17:00:00:00-22:00:00:00	5	71.4			not reported	mixed	not reported	human	young	mixed	nephelometry
Jeschke 2014 Survivors versus nonsurvivors 123	87.746	43.7583	151	141.41	84.1905	107	10	107	blood	healthy single measure		2:00:00:00-7:00:00:00	2	71.4			not reported	mixed	not reported	human	young	mixed	nephelometry
Jeschke 2014 Survivors versus nonsurvivors 124	159.468	56.2554	151	141.41	84.1905	107	10	18	blood	healthy single measure		23:00:00:00-28:00:00:00	6	71.4			not reported	mixed	not reported	human	young	mixed	nephelometry
Jeschke 2014 Survivors versus nonsurvivors 125	158.96	56.2554	151	141.41	84.1905	107	10	18	blood	healthy single measure		29:00:00:00-34:00:00:00	6	71.4			not reported	mixed	not reported	human	young	mixed	nephelometry
Jeschke 2014 Survivors versus nonsurvivors 126	166.844	62.5101	151	141.41	84.1905	107	10	18	blood	healthy single measure		35:00:00:00-40:00:00:00	6	71.4			not reported	mixed	not reported	human	young	mixed	nephelometry
Jeschke 2014 Survivors versus nonsurvivors 127	176.254	53.1342	151	141.41	84.1905	107	10	18	blood	healthy single measure		41:00:00:00-60:00:00:00	6	71.4			not reported	mixed	not reported	human	young	mixed	nephelometry
Jeschke 2014 Survivors versus nonsurvivors 128	197.873	109.39	151	141.41	84.1905	107	10	18	blood	healthy single measure		61:00:00:00-90:00:00:00	6	71.4			not reported	mixed	not reported	human	young	mixed	nephelometry
Jeschke 2014 Survivors versus nonsurvivors 129	121.572	53.1342	151	141.41	84.1905	107	10	107	blood	healthy single measure		8:00:00:00-10:00:00:00	3	71.4			not reported	mixed	not reported	human	young	mixed	nephelometry
Jeschke 2014 Survivors versus nonsurvivors 130	166.335	81.2619	151	141.41	84.1905	107	10	18	blood	healthy single measure		91:00:00:00-180:00:00:00	6	71.4			not reported	mixed	not reported	human	young	mixed	nephelometry
Kang 2003 Change of complement 131	64.983	60.7758	18	139	27	50	5	25	blood	healthy single measure		0:00:00:00	1	73			not reported	mixed	not reported	human	adult	mixed	nephelometry
Kang 2003 Change of complement 132	69.784	11.7289	10	139	27	50	5	25	blood	healthy single measure		0:00:00:00	1	73			not reported	mixed	not reported	human	adult	mixed	nephelometry
Kang 2003 Change of complement 133	118.754	110.172	11	139	27	50	5	25	blood	healthy single measure		14:00:00:00	4	73			not reported	mixed	not reported	human	adult	mixed	nephelometry
Kang 2003 Change of complement 134	132.148	28.515	9	139	27	50	5	25	blood	healthy single measure		14:00:00:00	4	73			not reported	mixed	not reported	human	adult	mixed	nephelometry
Kang 2003 Change of complement 135	92.388	81.9169	18	139	27	50	5	25	blood	healthy single measure		2:00:00:00	2	73			not reported	mixed	not reported	human	adult	mixed	nephelometry
Kang 2003 Change of complement 136	100.155	22.953	9	139	27	50	5	25	blood	healthy single measure		2:00:00:00	2	73			not reported	mixed	not reported	human	adult	mixed	nephelometry
Kang 2003 Change of complement 137	99.446	121.556	18	139	27	50	5	13	blood	healthy single measure		5:00:00:00	3	73			not reported	mixed	not reported	human	adult	mixed	nephelometry
Kang 2003 Change of complement 138	118.006	27.126	10	139	27	50	5	13	blood	healthy single measure		5:00:00:00	3	73			not reported	mixed	not reported	human	adult	mixed	nephelometry
Kang 2003 Change of complement 139	88.028	79.3474	13	139	27	50	5	13	blood	healthy single measure		8:00:00:00	3	73			not reported	mixed	not reported	human	adult	mixed	nephelometry
Kang 2003 Change of complement 140	100.618	21.561	9	139	27	50	5	13	blood	healthy single measure		8:00:00:00	3	73			not reported	mixed	not reported	human	adult	mixed	nephelometry
Kiang 2013 Skin injuries reduce 141	62.366	10.804	4	310	22	4	4	4	blood	sham multiple measures		0:00:00:00	1	15			not reported	flame	dorsal	mouse		female	ELISA
Kiang 2013 Skin injuries reduce 142	101.161	19.642	4	310	22	4	4	4	blood	sham multiple measures		1:00:00:00	1	15			not reported	flame	dorsal	mouse		female	ELISA
Kiang 2013 Skin injuries reduce 143	143.884	30.446	4	310	22	4	4	4	blood	sham multiple measures		10:00:00:00	4	15			not reported	flame	dorsal	mouse		female	ELISA
Kiang 2013 Skin injuries reduce 144	220	16.696	4	310	22	4	4	4	blood	sham multiple measures		12:00:00:00	4	15			not reported	flame	dorsal	mouse		female	ELISA
Kiang 2013 Skin injuries reduce 145	261.74	82.5	4	310	22	4	4	4	blood	sham multiple measures		14:00:00:00	4	15			not reported	flame	dorsal	mouse		female	ELISA
Kiang 2013 Skin injuries reduce 146	170.402	30.446	4	310	22	4	4	4	blood	sham multiple measures		17:00:00:00	5	15			not reported	flame	dorsal	mouse		female	ELISA
Kiang 2013 Skin injuries reduce 147	398.259	147.322	4	310	22	4	4	4	blood	sham multiple measures		2:00:00:00	2	15			not reported	flame	dorsal	mouse		female	ELISA
Kiang 2013 Skin injuries reduce 148	139.955	12.768	4	310	22	4	4	4	blood	sham multiple measures		20:00:00:00	5	15			not reported	flame	dorsal	mouse		female	ELISA
Kiang 2013 Skin injuries reduce 149	140.446	15.714	4	310	22	4	4	4	blood	sham multiple measures		25:00:00:00	6	15			not reported	flame	dorsal	mouse		female	ELISA
Kiang 2013 Skin injuries reduce 150	400.223	50.09	4	310	22	4	4	4	blood	sham multiple measures		3:00:00:00	2	15			not reported	flame	dorsal	mouse		female	ELISA
Kiang 2013 Skin injuries reduce 151	401.205	74.642	4	310	22	4	4	4	blood	sham multiple measures		4:00:00:00	2	15			not reported	flame	dorsal	mouse		female	ELISA
Kiang 2013 Skin injuries reduce 152	223.438	29.464	4	310	22	4	4	4	blood	sham multiple measures		5:00:00:00	3	15			not reported	flame	dorsal	mouse		female	ELISA
Kiang 2013 Skin injuries reduce 153	220.491	24.454	4	310	22	4	4	4	blood	sham multiple measures		7:00:00:00	3	15			not reported	flame	dorsal	mouse		female	ELISA
Kiang 2013 Skin injuries reduce 154	183.661	30.446	4	310	22	4	4	4	blood	sham multiple measures		8:00:00:00	3	15			not reported	flame	dorsal	mouse		female	ELISA
Kiang 2013 Skin injuries reduce 155	143.393	31.428	4	310	22	4	4	4	blood	sham multiple measures		9:00:00:00	3	15			not reported	flame	dorsal	mouse		female	ELISA
Korkmaz 2017 The local and 156	0.00312133	0.00219251	6	0.00058225	0.000338357	4	2	2	blood	burn baseline		21:00:00:00-30:00:00:00	6	12			full-thickness	contact	dorsal	pig	young	female	immunohistochemistry
Korkmaz 2017 The local and 157	1657.32	377.616	6	952.882	354.999	4	2	2	wound	burn baseline		21:00:00:00-30:00:00:00	6	12			full-thickness	contact	dorsal	pig	young	female	ELISA
Korkmaz 2017 The local and 158	0.000658667	0.000189966	6	0.00058225	0.000338357	4	2	4	blood	burn baseline		3:00:00:00-6:00:00:00	2	12			full-thickness	contact	dorsal	pig	young	female	immunohistochemistry
Korkmaz 2017 The local and 159	1545.77	392.681	6	952.882	0.000338357	4	2	4	wound	burn baseline		3:00:00:00-6:00:00:00	2	12			full-thickness	contact	dorsal	pig	young	female	ELISA
Korkmaz 2017 The local and 160	0.001799	0.00105749	5	0.00058225	0.000338357	4	2	2	blood	burn baseline		40:00:00:00-60:00:00:00	6	12			full-thickness	contact	dorsal	pig	young	female	immunohistochemistry
Korkmaz 2017 The local and 161	2071.26	628.339	5	952.882	354.999	4	2	2	wound	burn baseline		40:00:00:00-60:00:00:00	6	12			full-thickness	contact	dorsal	pig	young	female	ELISA
Korkmaz 2017 The local and 162	0.00445967	0.00273009	6	0.00058225	0.000338357	4	2	4	blood	burn baseline		9:00:00:00-14:00:00:00	4	12			full-thickness	contact	dorsal	pig	young	female	immunohistochemistry
Korkmaz 2017 The local and 163	1759.22	500.392	6	952.882	354.999	4	2	4	wound	burn baseline		9:00:00:00-14:00:00:00	4	12			full-thickness	contact	dorsal	pig	young	female	ELISA
Korkmaz 2021 C1 inhibitor administration 164	1665.16	351.574	9	1180.05	525.807	9	2	2	blood	burn baseline		21:00:00:00-30:00:00:00	6	12			full-thickness	contact	dorsal	pig	young	female	ELISA
Korkmaz 2021 C1 inhibitor administration 165	0.0031829	0.00190883	9	0.000398418	0.00033726	9	2	2	wound	burn baseline		21:00:00:00-30:00:00:00	6	12			full-thickness	contact	dorsal	pig	young	female	immunohistochemistry
Korkmaz 2021 C1 inhibitor administration 166	1798.78	516.662	9	1180.05	11.4586	9	2	4	blood	burn baseline		3:00:00:00-6:00:00:00	2	12			full-thickness	contact	dorsal	pig	young	female	ELISA
Korkmaz 2021 C1 inhibitor administration 167	0.000986325	0.000585979	9	0.000398418	525.807	9	2	4	wound	burn baseline		3:00:00:00-6:00:00:00	2	12			full-thickness	contact	dorsal	pig	young	female	immunohistochemistry
Korkmaz 2021 C1 inhibitor administration 168	2059.51	537.229	8	1180.05	525.807	9	2	2	blood	burn baseline		40:00:00:00-60:00:00:00	6	12			full-thickness	contact	dorsal	pig	young	female	ELISA
Korkmaz 2021 C1 inhibitor administration 169	0.00256697	0.0022518	8	0.000398418	0.00033726	9	2	2	wound	burn baseline		40:00:00:00-60:00:00:00	6	12			full-thickness	contact	dorsal	pig	young	female	immunohistochemistry
Korkmaz 2021 C1 inhibitor administration 170	1900.73	488.144	9	1180.05	525.807	9	2	4	blood	burn baseline		9:00:00:00-14:00:00:00	4	12			full-thickness	contact	dorsal	pig	young	female	ELISA
Korkmaz 2021 C1 inhibitor administration 171	0.00548028	0.00325588	9	0.000398418	0.00033726	9	2	4	wound	burn baseline		9:00:00:00-14:00:00:00	4	12			full-thickness	contact	dorsal	pig	young	female	immunohistochemistry
Kuroiwa 1990 Effect of vitamin 172	89.6	18.9	9	100	19.9223	10	5	5	blood	no comparison			not reported	30			full-thickness	flame	not reported	guinea-pig	not reported	female
Kuroiwa 1990 Effect of vitamin 173	96.8	21.1873	10	100	21.1873	10	5	5	blood	no comparison			not reported	30			full-thickness	flame	not reported	guinea-pig	not reported	female
Mochizuki 1984 Mechanism of prevention 174	150	24	9	100	21.166	7	7	7	blood	healthy single measure		14:00:00:00	4	30%			full-thickness	flame	dorsal	guinea-pig	not reported	female	nephelometry
Modi 2014 Study of complement 175	122.6	33.3	3	122.7	22.5	60	3	9	blood	healthy single measure		1:00:00:00	1	0-20% TBSA (4,8% of cases) 20-40% TBSA (9,5%) 40-60% TBSA (19%) 60-80% TBSA (38,1%) ≥80% TBSA (28,6%)			not reported	not specified	not reported	human	mixed	not reported	immunoelectrophoresis
Modi 2014 Study of complement 176	56.5	30.2	6	122.7	22.5	60	3	9	blood	healthy single measure		1:00:00:00	1	0-20% TBSA (4,8% of cases) 20-40% TBSA (9,5%) 40-60% TBSA (19%) 60-80% TBSA (38,1%) ≥80% TBSA (28,6%)			not reported	not specified	not reported	human	mixed	not reported	immunoelectrophoresis
Modi 2014 Study of complement 177	43	21.5	12	122.7	22.5	60	3	9	blood	healthy single measure		1:00:00:00	1	0-20% TBSA (4,8% of cases) 20-40% TBSA (9,5%) 40-60% TBSA (19%) 60-80% TBSA (38,1%) ≥80% TBSA (28,6%)			not reported	not specified	not reported	human	mixed	not reported	immunoelectrophoresis
Modi 2014 Study of complement 178	42.5	25.9	24	122.7	22.5	60	3	9	blood	healthy single measure		1:00:00:00	1	0-20% TBSA (4,8% of cases) 20-40% TBSA (9,5%) 40-60% TBSA (19%) 60-80% TBSA (38,1%) ≥80% TBSA (28,6%)			not reported	not specified	not reported	human	mixed	not reported	immunoelectrophoresis
Modi 2014 Study of complement 179	28.1	11.1	42	122.7	22.5	60	3	9	blood	healthy single measure		1:00:00:00	1	0-20% TBSA (4,8% of cases) 20-40% TBSA (9,5%) 40-60% TBSA (19%) 60-80% TBSA (38,1%) ≥80% TBSA (28,6%)			not reported	not specified	not reported	human	mixed	not reported	immunoelectrophoresis
Modi 2014 Study of complement 180	29.2	11	6	122.7	22.5	60	3	9	blood	healthy single measure		1:00:00:00	1	0-20% TBSA (4,8% of cases) 20-40% TBSA (9,5%) 40-60% TBSA (19%) 60-80% TBSA (38,1%) ≥80% TBSA (28,6%)			not reported	not specified	not reported	human	mixed	not reported	immunoelectrophoresis
Modi 2014 Study of complement 181	28.9	13.6	12	122.7	22.5	60	3	9	blood	healthy single measure		1:00:00:00	1	0-20% TBSA (4,8% of cases) 20-40% TBSA (9,5%) 40-60% TBSA (19%) 60-80% TBSA (38,1%) ≥80% TBSA (28,6%)			not reported	not specified	not reported	human	mixed	not reported	immunoelectrophoresis
Modi 2014 Study of complement 183	37.3	27.1	18	122.7	22.5	60	3	7	blood	healthy single measure		7:00:00:00	3	0-20% TBSA (4,8% of cases) 20-40% TBSA (9,5%) 40-60% TBSA (19%) 60-80% TBSA (38,1%) ≥80% TBSA (28,6%)			not reported	not specified	not reported	human	mixed	not reported	immunoelectrophoresis
Modi 2014 Study of complement 184	135.7	18.5	3	128.6	20.5	60	3	7	blood	healthy single measure		7:00:00:00	3	0-20% TBSA (4,8% of cases) 20-40% TBSA (9,5%) 40-60% TBSA (19%) 60-80% TBSA (38,1%) ≥80% TBSA (28,6%)			not reported	not specified	not reported	human	mixed	not reported	immunoelectrophoresis
Modi 2014 Study of complement 185	128.2	17.9	6	128.6	20.5	60	3	7	blood	healthy single measure		7:00:00:00	3	0-20% TBSA (4,8% of cases) 20-40% TBSA (9,5%) 40-60% TBSA (19%) 60-80% TBSA (38,1%) ≥80% TBSA (28,6%)			not reported	not specified	not reported	human	mixed	not reported	immunoelectrophoresis
Modi 2014 Study of complement 186	90.1	40.8	12	128.6	20.5	60	3	7	blood	healthy single measure		7:00:00:00	3	0-20% TBSA (4,8% of cases) 20-40% TBSA (9,5%) 40-60% TBSA (19%) 60-80% TBSA (38,1%) ≥80% TBSA (28,6%)			not reported	not specified	not reported	human	mixed	not reported	immunoelectrophoresis
Modi 2014 Study of complement 187	62.9	26.3	24	128.6	20.5	60	3	7	blood	healthy single measure		7:00:00:00	3	0-20% TBSA (4,8% of cases) 20-40% TBSA (9,5%) 40-60% TBSA (19%) 60-80% TBSA (38,1%) ≥80% TBSA (28,6%)			not reported	not specified	not reported	human	mixed	not reported	immunoelectrophoresis
Modi 2014 Study of complement 188	59.4	23.9	18	128.6	20.5	60	3	7	blood	healthy single measure		7:00:00:00	3	0-20% TBSA (4,8% of cases) 20-40% TBSA (9,5%) 40-60% TBSA (19%) 60-80% TBSA (38,1%) ≥80% TBSA (28,6%)			not reported	not specified	not reported	human	mixed	not reported	immunoelectrophoresis
Modi 2014 Study of complement 189	60.9	29	42	128.6	20.5	60	3	7	blood	healthy single measure		7:00:00:00	3	0-20% TBSA (4,8% of cases) 20-40% TBSA (9,5%) 40-60% TBSA (19%) 60-80% TBSA (38,1%) ≥80% TBSA (28,6%)			not reported	not specified	not reported	human	mixed	not reported	immunoelectrophoresis
Modi 2014 Study of complement 190	87.2	9.7	6	128.6	20.5	60	3	7	blood	healthy single measure		7:00:00:00	3	0-20% TBSA (4,8% of cases) 20-40% TBSA (9,5%) 40-60% TBSA (19%) 60-80% TBSA (38,1%) ≥80% TBSA (28,6%)			not reported	not specified	not reported	human	mixed	not reported	immunoelectrophoresis
Modi 2014 Study of complement 191	136.2	14.9	12	128.6	20.5	60	3	7	blood	healthy single measure		7:00:00:00	3	0-20% TBSA (4,8% of cases) 20-40% TBSA (9,5%) 40-60% TBSA (19%) 60-80% TBSA (38,1%) ≥80% TBSA (28,6%)			not reported	not specified	not reported	human	mixed	not reported	immunoelectrophoresis
Nathenson 1978 Decreased opsonic and 193	66.6	20	5	145	22	100	9	100	blood	healthy single measure		1:00:00:00	1	20-85%			mixed	not specified	not reported	human	young	mixed	radial immunodiffusion
Nathenson 1978 Decreased opsonic and 194	151.6	7.6	5	145	22	100	9	33	blood	healthy single measure		10:00:00:00	4	20-85%			mixed	not specified	not reported	human	young	mixed	radial immunodiffusion
Nathenson 1978 Decreased opsonic and 195	138	17.35	3	120	30	100	9	33	blood	healthy single measure		12:00:00:00	4	20-85%			mixed	not specified	not reported	human	young	mixed	radial immunodiffusion
Nathenson 1978 Decreased opsonic and 196	172	22.9	5	145	22	100	9	33	blood	healthy single measure		14:00:00:00	4	20-85%			mixed	not specified	not reported	human	young	mixed	radial immunodiffusion
Nathenson 1978 Decreased opsonic and 197	148.67	13.32	3	120	30	100	9	100	blood	healthy single measure		18:00:00:00	5	20-85%			mixed	not specified	not reported	human	young	mixed	radial immunodiffusion
Nathenson 1978 Decreased opsonic and 198	80.7	16.8	5	145	22	100	9	25	blood	healthy single measure		2:00:00:00	2	20-85%			mixed	not specified	not reported	human	young	mixed	radial immunodiffusion
Nathenson 1978 Decreased opsonic and 199	139	29.4	5	145	22	100	9	50	blood	healthy single measure		21:00:00:00	6	20-85%			mixed	not specified	not reported	human	young	mixed	radial immunodiffusion
Nathenson 1978 Decreased opsonic and 200	94.7	25.7	5	145	22	100	9	25	blood	healthy single measure		3:00:00:00	2	20-85%			mixed	not specified	not reported	human	young	mixed	radial immunodiffusion
Nathenson 1978 Decreased opsonic and 201	88.6667	24.58	3	120	30	100	9	25	blood	healthy single measure		3:00:00:00	2	20-85%			mixed	not specified	not reported	human	young	mixed	radial immunodiffusion
Nathenson 1978 Decreased opsonic and 202	657	36.76	3	120	30	100	9	50	blood	healthy single measure		35:00:00:00	6	20-85%			mixed	not specified	not reported	human	young	mixed	radial immunodiffusion
Nathenson 1978 Decreased opsonic and 203	113.7	23.9	5	145	22	100	9	25	blood	healthy single measure		4:00:00:00	2	20-85%			mixed	not specified	not reported	human	young	mixed	radial immunodiffusion
Nathenson 1978 Decreased opsonic and 204	177.5	45.3	5	145	22	100	9	100	blood	healthy single measure		7:00:00:00	3	20-85%			mixed	not specified	not reported	human	young	mixed	radial immunodiffusion
Ninnemann 1980 Effect of thermal 205	132.2	33.3	6	75	20	30	2	10	blood	healthy single measure		1:00:00:00	1	2-86%			mixed	mixed	not reported	human	mixed	mixed	rocket immunoelectrophoresis
Ninnemann 1980 Effect of thermal 206	109.2	50.6	12	75	20	30	2	10	blood	healthy single measure		1:00:00:00	1	2-86%			mixed	mixed	not reported	human	mixed	mixed	rocket immunoelectrophoresis
Ninnemann 1980 Effect of thermal 207	109.9	48.2	9	75	20	30	2	10	blood	healthy single measure		1:00:00:00	1	2-86%			mixed	mixed	not reported	human	mixed	mixed	rocket immunoelectrophoresis
Ninnemann 1980 Effect of thermal 208	181.7	63.7	4	75	20	30	2	7	blood	healthy single measure		14:00:00:00	4	2-86%			mixed	mixed	not reported	human	mixed	mixed	rocket immunoelectrophoresis
Ninnemann 1980 Effect of thermal 209	154.6	39.9	6	75	20	30	2	7	blood	healthy single measure		14:00:00:00	4	2-86%			mixed	mixed	not reported	human	mixed	mixed	rocket immunoelectrophoresis
Ninnemann 1980 Effect of thermal 210	193.6	62.9	16	75	20	30	2	7	blood	healthy single measure		14:00:00:00	4	2-86%			mixed	mixed	not reported	human	mixed	mixed	rocket immunoelectrophoresis
Ninnemann 1980 Effect of thermal 211	164.5	49	9	75	20	30	2	7	blood	healthy single measure		14:00:00:00	4	2-86%			mixed	mixed	not reported	human	mixed	mixed	rocket immunoelectrophoresis
Ninnemann 1980 Effect of thermal 212	128.5	65.7	3	75	20	30	2	4	blood	healthy single measure		21:00:00:00	6	2-86%			mixed	mixed	not reported	human	mixed	mixed	rocket immunoelectrophoresis
Ninnemann 1980 Effect of thermal 213	166.2	106.4	5	75	20	30	2	4	blood	healthy single measure		21:00:00:00	6	2-86%			mixed	mixed	not reported	human	mixed	mixed	rocket immunoelectrophoresis
Ninnemann 1980 Effect of thermal 214	214	64.5	14	75	20	30	2	4	blood	healthy single measure		21:00:00:00	6	2-86%			mixed	mixed	not reported	human	mixed	mixed	rocket immunoelectrophoresis
Ninnemann 1980 Effect of thermal 215	169.3	41.9	8	75	20	30	2	4	blood	healthy single measure		21:00:00:00	6	2-86%			mixed	mixed	not reported	human	mixed	mixed	rocket immunoelectrophoresis
Ninnemann 1980 Effect of thermal 216	182.1	52.1	7	75	20	30	2	4	blood	healthy single measure		28:00:00:00	6	2-86%			mixed	mixed	not reported	human	mixed	mixed	rocket immunoelectrophoresis
Ninnemann 1980 Effect of thermal 217	195	51.2	13	75	20	30	2	4	blood	healthy single measure		28:00:00:00	6	2-86%			mixed	mixed	not reported	human	mixed	mixed	rocket immunoelectrophoresis
Ninnemann 1980 Effect of thermal 218	184.8	44.9	9	75	20	30	2	4	blood	healthy single measure		28:00:00:00	6	2-86%			mixed	mixed	not reported	human	mixed	mixed	rocket immunoelectrophoresis
Ninnemann 1980 Effect of thermal 219	157.8	34.6	5	75	20	30	2	7	blood	healthy single measure		7:00:00:00	3	2-86%			mixed	mixed	not reported	human	mixed	mixed	rocket immunoelectrophoresis
Ninnemann 1980 Effect of thermal 220	170.3	31.9	8	75	20	30	2	7	blood	healthy single measure		7:00:00:00	3	2-86%			mixed	mixed	not reported	human	mixed	mixed	rocket immunoelectrophoresis
Ninnemann 1980 Effect of thermal 221	180	76.4	16	75	20	30	2	7	blood	healthy single measure		7:00:00:00	3	2-86%			mixed	mixed	not reported	human	mixed	mixed	rocket immunoelectrophoresis
Ninnemann 1980 Effect of thermal 222	123.7	36.5	11	75	20	30	2	7	blood	healthy single measure		7:00:00:00	3	2-86%			mixed	mixed	not reported	human	mixed	mixed	rocket immunoelectrophoresis
Ono 1993 Evaluation of opsonophagocytic 223	38	20	30	88	33	30	30	30	blood	healthy single measure		1:00:00:00-2:00:00:00	1	30-80%; mean+/-SD = 55+/-25%			not reported	not specified	not reported	human	mixed	mixed
Ono 1994 Opsonic activity of 224	46.3	5.5	6	84.5	28.7	6	3	3	blood	healthy single measure		3:00:00:00-4:00:00:00	2	31-65%; mean+/-SD = 51+/-20%			not reported	not specified	not reported	human	mixed	mixed	nephelometry
Ono 1994 Opsonic activity of 225	33.2	5.9	6	84.5	28.7	6	3	3	wound	healthy single measure		3:00:00:00-4:00:00:01	2	31-65%; mean+/-SD = 51+/-20%			not reported	not specified	not reported	human	mixed	mixed	nephelometry
Peng 2006 Glutamine granule-supplemented enteral 226	0.99	3.59687	23	1.12	2.7828	10	5	10	blood	healthy single measure		<2:00:00:00	1	20-58%; mean+/-SD = 31,74+/-8,49%			mixed	not specified	not reported	human	adult	mixed	immunodiffusion
Peng 2006 Glutamine granule-supplemented enteral 227	1.09	4.12442	23	1.12	2.7828	10	5	10	blood	healthy single measure		14:00:00:00-16:00:00:00	5	20-58%; mean+/-SD = 31,74+/-8,49%			mixed	not specified	not reported	human	adult	mixed	immunodiffusion
Plassart 1994 Plasma fibronectin and 228	0.684	0.352139	18	0.753	4.88	16	2	16	blood	healthy single measure		0:00:00:00	1	mean+/-SD = 20 +/-2,0 years			not reported	not specified	not reported	human	not reported	mixed	radial immunodiffusion
Plassart 1994 Plasma fibronectin and 229	0.617	0.352139	18	0.753	4.88	16	2	4	blood	healthy single measure		10:00:00:00	4	mean+/-SD = 20 +/-2,0 years			not reported	not specified	not reported	human	not reported	mixed	radial immunodiffusion
Plassart 1994 Plasma fibronectin and 230	0.692	0.254558	18	0.753	4.88	16	2	4	blood	healthy single measure		14:00:00:00	4	mean+/-SD = 20 +/-2,0 years			not reported	not specified	not reported	human	not reported	mixed	radial immunodiffusion
Plassart 1994 Plasma fibronectin and 231	0.451	0.22486	18	0.753	4.88	16	2	4	blood	healthy single measure		2:00:00:00	2	mean+/-SD = 20 +/-2,0 years			not reported	not specified	not reported	human	not reported	mixed	radial immunodiffusion
Plassart 1994 Plasma fibronectin and 232	0.729	0.415779	18	0.753	4.88	16	2	4	blood	healthy single measure		21:00:00:00	6	mean+/-SD = 20 +/-2,0 years			not reported	not specified	not reported	human	not reported	mixed	radial immunodiffusion
Plassart 1994 Plasma fibronectin and 233	0.85	0.895197	18	0.753	4.88	16	2	4	blood	healthy single measure		28:00:00:00	6	mean+/-SD = 20 +/-2,0 years			not reported	not specified	not reported	human	not reported	mixed	radial immunodiffusion
Plassart 1994 Plasma fibronectin and 234	0.624	0.0339411	18	0.753	4.88	16	2	4	blood	healthy single measure		4:00:00:00	2	mean+/-SD = 20 +/-2,0 years			not reported	not specified	not reported	human	not reported	mixed	radial immunodiffusion
Plassart 1994 Plasma fibronectin and 235	0.677	0.445477	18	0.753	4.88	16	2	16	blood	healthy single measure		7:00:00:00	3	mean+/-SD = 20 +/-2,0 years			not reported	not specified	not reported	human	not reported	mixed	radial immunodiffusion
Sadhu 2021 A study of 236	188.22	92.35	60	135	22.5	50	7	17	blood	reference values		<1:00:00:00	1	≤20%; >20%			not reported	mixed	not reported	human	mixed	mixed	ELISA
Sadhu 2021 A study of 237	181.93	91.32	60	135	22.5	50	7	17	blood	reference values		<1:00:00:00	1	≤20%; >20%			not reported	mixed	not reported	human	mixed	mixed	ELISA
Sadhu 2021 A study of 238	195.89	94.76	60	135	22.5	50	7	17	blood	reference values		<1:00:00:00	1	≤20%; >20%			not reported	mixed	not reported	human	mixed	mixed	ELISA
Sadhu 2021 A study of 239	141.82	78.07	60	135	22.5	50	7	17	blood	reference values		10:00:00:00	4	≤20%; >20%			not reported	mixed	not reported	human	mixed	mixed	ELISA
Sadhu 2021 A study of 240	155.03	87.88	60	135	22.5	50	7	17	blood	reference values		10:00:00:00	4	≤20%; >20%			not reported	mixed	not reported	human	mixed	mixed	ELISA
Sadhu 2021 A study of 241	125.68	61.9	60	135	22.5	50	7	17	blood	reference values		10:00:00:00	4	≤20%; >20%			not reported	mixed	not reported	human	mixed	mixed	ELISA
Sharma 1980 Profile of complement 242	64	39	12	211	38	20	3	10	wound	burn baseline		<1:00:00:00	1	>30%			mixed	not specified	not reported	human	adult	not reported	radial immunodiffusion
Sharma 1980 Profile of complement 243	93	47	12	211	38	20	3	10	blood	burn baseline		<1:00:00:00	1	>30%			mixed	not specified	not reported	human	adult	not reported	radial immunodiffusion
Sharma 1980 Profile of complement 244	128	48	12	211	38	20	3	20	blood	burn baseline		14:00:00:00	4	>30%			mixed	not specified	not reported	human	adult	not reported	radial immunodiffusion
Sharma 1980 Profile of complement 245	127	43	12	211	38	20	3	10	blood	burn baseline		21:00:00:00	6	>30%			mixed	not specified	not reported	human	adult	not reported	radial immunodiffusion
Sharma 1980 Profile of complement 246	129	48	12	211	38	20	3	10	blood	burn baseline		28:00:00:00	6	>30%			mixed	not specified	not reported	human	adult	not reported	radial immunodiffusion
Sharma 1980 Profile of complement 247	92	51	12	211	38	20	3	20	blood	burn baseline		3:00:00:00	2	>30%			mixed	not specified	not reported	human	adult	not reported	radial immunodiffusion
Sharma 1980 Profile of complement 248	102	33	12	211	38	20	3	20	blood	burn baseline		7:00:00:00	3	>30%			mixed	not specified	not reported	human	adult	not reported	radial immunodiffusion
Stinnett 1981 Alterations of immulogic 249	162.372	23.6513	8	100	23.6513	8	2	8	blood	burn baseline		1:00:00:00	1	30%			full-thickness	flame	dorsal + side	dog		female
Stinnett 1981 Alterations of immulogic 250	149.829	23.6513	8	100	23.6513	8	2	3	blood	burn baseline		2:00:00:00	2	30%			full-thickness	flame	dorsal + side	dog		female
Stinnett 1981 Alterations of immulogic 251	157.594	37.1655	8	100	23.6513	8	2	3	blood	burn baseline		3:00:00:00	2	30%			full-thickness	flame	dorsal + side	dog		female
Stinnett 1981 Alterations of immulogic 252	173.123	30.4084	8	100	23.6513	8	2	3	blood	burn baseline		4:00:00:00	2	30%			full-thickness	flame	dorsal + side	dog		female
Till 1983 Oxygen radical dependent 253	80.531	12.1195	5	100	9.38772	3	3	3	blood	burn baseline		00:03:00:00	1	28			not reported	water	dorsal	rat	adult	not reported	immunoelectrophoresis
Waymack 1989 The effect of 254	541	23	10	374	10	10	5	5	blood	healthy single measure		5:00:00:00	3	30			not reported	water	dorsal	rat	adult	not reported	nephelometer
Waymack 1989 The effect of 255	654	27	10	374	10	10	5	5	blood	healthy single measure		5:00:00:00	3	30			not reported	water	dorsal	rat	adult	not reported	nephelometer
Yang 2000 A profile of 256	1.04	0.53	13	1.39	0.24	50	4	17	blood	healthy single measure		14:00:00:00	4	50%			mixed	not reported	not reported	human	mixed	mixed	nephelometer
Yang 2000 A profile of 257	1.1	0.44	7	1.39	0.24	50	4	17	blood	healthy single measure		14:00:00:00	4	50%			mixed	not reported	not reported	human	mixed	mixed	nephelometer
Yang 2000 A profile of 258	0.9	0.79	6	1.39	0.24	50	4	17	blood	healthy single measure		14:00:00:00	4	50%			mixed	not reported	not reported	human	mixed	mixed	nephelometer
Yang 2000 A profile of 259	0.63	0.32	20	1.39	0.24	50	4	17	blood	healthy single measure		2:00:00:00	2	50%			mixed	not reported	not reported	human	mixed	mixed	nephelometer
Yang 2000 A profile of 260	0.52	0.29	13	1.39	0.24	50	4	17	blood	healthy single measure		2:00:00:00	2	50%			mixed	not reported	not reported	human	mixed	mixed	nephelometer
Yang 2000 A profile of 261	0.83	0.3	7	1.39	0.24	50	4	17	blood	healthy single measure		2:00:00:00	2	50%			mixed	not reported	not reported	human	mixed	mixed	nephelometer
Yang 2000 A profile of 262	1.45	0.32	13	1.39	0.24	50	4	17	blood	healthy single measure		21:00:00:00	6	50%			mixed	not reported	not reported	human	mixed	mixed	nephelometer
Yang 2000 A profile of 263	1.44	0.36	7	1.39	0.24	50	4	17	blood	healthy single measure		21:00:00:00	6	50%			mixed	not reported	not reported	human	mixed	mixed	nephelometer
Yang 2000 A profile of 264	1.45	0.3	6	1.39	0.24	50	4	17	blood	healthy single measure		21:00:00:00	6	50%			mixed	not reported	not reported	human	mixed	mixed	nephelometer
Yang 2000 A profile of 265	0.85	0.36	21	1.39	0.24	50	4	17	blood	healthy single measure		7:00:00:00	3	50%			mixed	not reported	not reported	human	mixed	mixed	nephelometer
Yang 2000 A profile of 266	0.74	0.9	14	1.39	0.24	50	4	17	blood	healthy single measure		7:00:00:00	3	50%			mixed	not reported	not reported	human	mixed	mixed	nephelometer
Yang 2000 A profile of 267	1.07	0.17	7	1.39	0.24	50	4	17	blood	healthy single measure		7:00:00:00	3	50%			mixed	not reported	not reported	human	mixed	mixed	nephelometer
Model	Study name	Statistics for each study							Sample size	Sample size	Weight (Random)	Weight (Random)	Residual (Random)	Residual (Random)	Residual (Random)	Std diff in means and 95% CI
		Std diff in means	Standard error	Variance	Lower limit	Upper limit	Z-Value	p-Value	Burn	Healthy	Relative weight	Relative weight	Std Residual	Std Residual	Std Residual
	Begieneman 2012 Prolonged C1 inhibitor 1	7.14164	1.19526	1.42864	4.79898	9.48431	5.97497	2.30126e-09	7	14	0.299776		4.06087
	Bjornson 1976 Reduction in C3 3	-0.618291	0.852822	0.727306	-2.28979	1.05321	-0.724994	0.468455	5	2	0.381552		-0.265591
	Bjornson 1976 Reduction in C3 4	0.610797	0.852437	0.726648	-1.05995	2.28154	0.71653	0.473664	5	2	0.38165		0.50248
	Bjornson 1976 Reduction in C3 5	3.15768	1.13572	1.28985	0.931721	5.38365	2.78035	0.00543011	6	2	0.313054		1.89597
	Bjornson 1976 Reduction in C3 6	3.3521	1.39892	1.95699	0.610257	6.09394	2.3962	0.0165662	3	2	0.258103		1.82092
	Bjornson 1976 Reduction in C3 7	0.825123	0.811814	0.659041	-0.766002	2.41625	1.01639	0.309441	8	2	0.39196		0.644993
	Bjornson 1979 The septic burned 8	0.721364	0.940941	0.88537	-1.12285	2.56557	0.766641	0.443295	3	2	0.359453		0.554645
	Bjornson 1979 The septic burned 9	0.510594	0.92704	0.859404	-1.30637	2.32756	0.550778	0.581786	3	2	0.362906		0.428881
	Bjornson 1979 The septic burned 10	-0.152987	0.867151	0.75195	-1.85257	1.5466	-0.176425	0.85996	4	2	0.37793		0.0250382
	Bjornson 1979 The septic burned 11	-0.83298	0.898789	0.807821	-2.59457	0.928614	-0.926781	0.35404	4	2	0.369966		-0.393602
	Bjornson 1979 The septic burned 12	1.55249	0.975117	0.950853	-0.358701	3.46369	1.59211	0.11136	4	2	0.35103		1.04614
	Bjornson 1979 The septic burned 13	1.5444	0.974045	0.948764	-0.364696	3.45349	1.58555	0.112841	4	2	0.351293		1.04168
	Bjornson 1979 The septic burned 14	0.360708	0.806279	0.650085	-1.21957	1.94098	0.447373	0.654606	7	2	0.393367		0.351484
	Bjornson 1979 The septic burned 15	-0.103227	0.802153	0.643449	-1.67542	1.46896	-0.128688	0.897605	7	2	0.394417		0.0571952
	Bjornson 1979 The septic burned 16	1.96185	1.03477	1.07074	-0.0662488	3.98996	1.89594	0.0579679	4	2	0.33659		1.26452
	Bjornson 1979 The septic burned 17	1.46435	0.963688	0.928694	-0.42444	3.35315	1.51953	0.128629	4	2	0.353836		0.9973
	Bjornson 1979 The septic burned 18	0.459469	0.824537	0.679861	-1.15659	2.07553	0.557244	0.57736	6	2	0.388726		0.411688
	Bjornson 1979 The septic burned 19	-0.143997	0.81729	0.667963	-1.74586	1.45786	-0.176188	0.860146	6	2	0.390567		0.0311389
	Bjornson 1979 The septic burned 20	1.14339	0.926793	0.858945	-0.673091	2.95987	1.23371	0.217313	4	2	0.362968		0.81454
	Bjornson 1979 The septic burned 21	1.05673	0.918181	0.843056	-0.742873	2.85633	1.15089	0.249776	4	2	0.365114		0.763986
	Bjornson 1979 The septic burned 22	0.961341	0.909404	0.827015	-0.821057	2.74374	1.05711	0.29046	4	2	0.367307		0.70781
	Bjornson 1979 The septic burned 23	0.259554	0.869261	0.755614	-1.44417	1.96327	0.298592	0.765252	4	2	0.377397		0.281387
	Bjornson 1979 The septic burned 24	0.257001	0.916481	0.839938	-1.53927	2.05327	0.280421	0.779155	3	2	0.365538		0.275353
	Bjornson 1979 The septic burned 25	0.537384	0.928553	0.862211	-1.28255	2.35732	0.578732	0.56277	3	2	0.362529		0.444974
	Bjornson 1979 The septic burned 26	1.64605	1.05085	1.10428	-0.413573	3.70568	1.5664	0.117254	3	2	0.33276		1.07304
	Bjornson 1979 The septic burned 27	0.448819	0.923838	0.853477	-1.36187	2.25951	0.48582	0.627095	3	2	0.363703		0.391671
	Bjornson 1979 The septic burned 28	2.35869	1.10164	1.21362	0.199505	4.51786	2.14106	0.032269	4	2	0.32086		1.46184
	Bjornson 1979 The septic burned 29	0.678686	0.88791	0.788385	-1.06159	2.41896	0.764363	0.444651	4	2	0.372698		0.538454
	Bjornson 1979 The septic burned 30	-0.139778	0.866965	0.751628	-1.839	1.55944	-0.161227	0.871915	4	2	0.377977		0.0332546
	Bjornson 1979 The septic burned 31	-0.524595	0.879166	0.772933	-2.24773	1.19854	-0.596696	0.55071	4	2	0.374899		-0.205224
	Bjornson 1980 Complement, opsonins, and 32	2.70804	0.925968	0.857417	0.89318	4.52291	2.92455	0.0034495	4	5	0.363173		1.76853
	Bjornson 1980 Complement, opsonins, and 33	3.93705	1.14505	1.31113	1.6928	6.1813	3.43833	0.000585307	4	5	0.310942		2.32902
	Bjornson 1980 Complement, opsonins, and 34	4.23119	1.20192	1.44461	1.87547	6.5869	3.52036	0.00043096	4	5	0.298321		2.44356
	Bjornson 1980 Complement, opsonins, and 35	1.08952	0.718295	0.515948	-0.318309	2.49736	1.51682	0.129312	4	5	0.415729		0.836825
	Bjornson 1986 Temporal relationships among 36	-1.59043	1.14725	1.31618	-3.83899	0.658142	-1.38629	0.165657	2	2	0.310445		-0.787215
	Bjornson 1986 Temporal relationships among 37	-2.84855	1.41925	2.01428	-5.63024	-0.0668665	-2.00708	0.0447414	2	2	0.25427		-1.3536
	Bjornson 1986 Temporal relationships among 38	-2.71529	1.38622	1.9216	-5.43223	0.0016458	-1.95878	0.0501389	2	2	0.260529		-1.30143
	Bjornson 1986 Temporal relationships among 39	-0.193247	1.00233	1.00467	-2.15778	1.77129	-0.192798	0.847117	2	2	0.344398		1.44891e-06
	Bjornson 1986 Temporal relationships among 40	4.05263	1.74728	3.05298	0.628031	7.47723	2.3194	0.0203735	2	2	0.200333		1.92068
	Bjornson 1986 Temporal relationships among 41	1.69379	1.1656	1.35862	-0.590737	3.97832	1.45315	0.146181	2	2	0.306332		1.05613
	Bjornson 1986 Temporal relationships among 42	3.5001	1.43471	2.0584	0.688112	6.31208	2.43958	0.0147043	3	2	0.251395		1.87206
	Bjornson 1986 Temporal relationships among 43	-3.15356	1.35197	1.82783	-5.80338	-0.503745	-2.33256	0.019671	3	2	0.267183		-1.54702
	Bjornson 1986 Temporal relationships among 44	4.6964	1.9383	3.75702	0.897395	8.49541	2.42294	0.0153953	2	2	0.17515		2.06794
	Bjornson 1986 Temporal relationships among 45	1.21341	1.08814	1.18404	-0.919305	3.34612	1.11512	0.264798	2	2	0.323994		0.809722
	Bjornson 1986 Temporal relationships among 46	-0.867873	1.04602	1.09415	-2.91803	1.18228	-0.829693	0.406712	2	2	0.333908		-0.394254
	Bjornson 1986 Temporal relationships among 47	1.78427	1.18235	1.39795	-0.533096	4.10163	1.50909	0.131277	2	2	0.302614		1.10001
	Bjornson 1988 Nonsteroidal anti-inflammatory drugs 49	-5.23265	1.74118	3.03172	-8.6453	-1.81999	-3.00523	0.00265384	4	2	0.201207		-2.28461
	Bjornson 1988 Nonsteroidal anti-inflammatory drugs 50	-4.76963	1.62659	2.64578	-7.95768	-1.58158	-2.9323	0.00336467	4	2	0.218504		-2.16222
	Bjornson 1988 Nonsteroidal anti-inflammatory drugs 51	-2.62408	1.15057	1.32382	-4.87917	-0.369002	-2.28068	0.0225676	4	2	0.309697		-1.36796
	Bjornson 1988 Nonsteroidal anti-inflammatory drugs 52	-6.04564	1.94828	3.79581	-9.8642	-2.22707	-3.10306	0.00191533	4	2	0.173945		-2.46656
	Bjornson 1988 Nonsteroidal anti-inflammatory drugs 53	-9.56713	2.89439	8.3775	-15.24	-3.89423	-3.3054	0.000948396	4	2	0.0959733		-2.93344
	Bjornson 1988 Nonsteroidal anti-inflammatory drugs 54	-8.96086	2.7279	7.44142	-14.3074	-3.61428	-3.2849	0.00102019	4	2	0.105649		-2.87884
	Bjornson 1988 Nonsteroidal anti-inflammatory drugs 55	-3.16682	1.25926	1.58573	-5.63492	-0.698723	-2.51483	0.0119089	4	2	0.286044		-1.60802
	Bjornson 1988 Nonsteroidal anti-inflammatory drugs 56	-2.70371	1.16583	1.35917	-4.9887	-0.418713	-2.31912	0.0203887	4	2	0.306279		-1.40492
	Bjornson 1988 Nonsteroidal anti-inflammatory drugs 57	-2.09413	1.05615	1.11545	-4.16414	-0.0241152	-1.9828	0.0473901	4	2	0.331505		-1.10686
	Bjornson 1988 Nonsteroidal anti-inflammatory drugs 58	-2.30508	1.09215	1.19278	-4.44565	-0.164514	-2.1106	0.0348069	4	2	0.323062		-1.21389
	Bjornson 1988 Nonsteroidal anti-inflammatory drugs 59	-3.34108	1.29624	1.68024	-5.88166	-0.8005	-2.57752	0.00995122	4	2	0.278373		-1.67921
	Bjornson 1988 Nonsteroidal anti-inflammatory drugs 60	0.604157	0.883412	0.780417	-1.1273	2.33561	0.68389	0.494045	4	2	0.37383		0.493179
	Bjornson 1988 Nonsteroidal anti-inflammatory drugs 61	-1.18223	0.930845	0.866473	-3.00666	0.642189	-1.27007	0.204061	4	2	0.361959		-0.601841
	Bjornson 1988 Nonsteroidal anti-inflammatory drugs 62	-1.62758	0.985267	0.970751	-3.55867	0.303508	-1.65192	0.0985514	4	2	0.348548		-0.856472
	Bjornson 1988 Nonsteroidal anti-inflammatory drugs 63	0.466375	0.876428	0.768125	-1.25139	2.18414	0.532132	0.594635	4	2	0.375589		0.408926
	Bjornson 1988 Nonsteroidal anti-inflammatory drugs 64	0.474508	0.876791	0.768763	-1.24397	2.19299	0.541187	0.588378	4	2	0.375497		0.413918
	Bjornson 1988 Nonsteroidal anti-inflammatory drugs 65	-1.21414	0.934262	0.872845	-3.04526	0.616979	-1.29957	0.193748	4	2	0.36111		-0.620525
	Bjornson 1988 Nonsteroidal anti-inflammatory drugs 66	1.30061	0.94391	0.890965	-0.54942	3.15064	1.3779	0.168235	4	2	0.358718		0.904984
	Bjornson 1988 Nonsteroidal anti-inflammatory drugs 67	0.71093	0.89001	0.792119	-1.03346	2.45532	0.798789	0.424413	4	2	0.37217		0.557969
	Bjornson 1988 Nonsteroidal anti-inflammatory drugs 68	0.402256	0.873776	0.763484	-1.31031	2.11483	0.460365	0.645254	4	2	0.376258		0.369506
	Bjornson 1988 Nonsteroidal anti-inflammatory drugs 69	0.27113	0.869555	0.756126	-1.43317	1.97543	0.311803	0.75519	4	2	0.377323		0.288553
	Bjornson 1988 Nonsteroidal anti-inflammatory drugs 70	1.10649	0.923053	0.852026	-0.702662	2.91564	1.19873	0.230634	4	2	0.363899		0.793072
	Bjornson 1988 Nonsteroidal anti-inflammatory drugs 71	0.732312	0.891454	0.79469	-1.01491	2.47953	0.821481	0.411373	4	2	0.371807		0.570884
	Bjornson 1988 Nonsteroidal anti-inflammatory drugs 72	1.32119	0.946289	0.895463	-0.533499	3.17589	1.39618	0.162659	4	2	0.358129		0.916697
	Bjornson 1988 Nonsteroidal anti-inflammatory drugs 73	0.52366	0.87912	0.772852	-1.19938	2.2467	0.595664	0.551399	4	2	0.374911		0.444037
	Bjornson 1988 Nonsteroidal anti-inflammatory drugs 74	1.27773	0.941303	0.88605	-0.567184	3.12265	1.35741	0.174651	4	2	0.359363		0.891931
	Bjornson 1988 Nonsteroidal anti-inflammatory drugs 75	0.623746	0.884546	0.782422	-1.10993	2.35742	0.70516	0.480711	4	2	0.373544		0.505101
	Bjornson 1988 Nonsteroidal anti-inflammatory drugs 76	1.02815	0.915473	0.838092	-0.766142	2.82245	1.12308	0.261402	4	2	0.36579		0.747214
	Bjornson 1988 Nonsteroidal anti-inflammatory drugs 77	0.973489	0.91048	0.828973	-0.811019	2.758	1.0692	0.284978	4	2	0.367038		0.714994
	Bjornson 1988 Nonsteroidal anti-inflammatory drugs 78	0.173368	0.86747	0.752505	-1.52684	1.87358	0.199855	0.841594	4	2	0.377849		0.227965
	Cuddy 1984 Depression of in 79	-1.41691	0.645743	0.416984	-2.68254	-0.151273	-2.19423	0.0282192	6	6	0.433928		-0.81562
	Cuddy 1984 Depression of in 80	-4.59277	1.10101	1.21223	-6.75072	-2.43483	-4.1714	3.0273e-05	6	6	0.321005		-2.52078
	Deitch 1983 Opsonic activity of 81	-1.7248	0.565887	0.320228	-2.83391	-0.615679	-3.04795	0.00230405	18	5	0.453331		-1.04352
	Deitch 1983 Opsonic activity of 82	0.88295	0.662556	0.43898	-0.415636	2.18153	1.33264	0.182649	5	5	0.429747		0.713853
	Deitch 1986 Early protein alteration 83	-1.9842	0.381953	0.145888	-2.73281	-1.23558	-5.19486	2.0487e-07	15	29	0.493055		-1.27285
	Deitch 1986 Early protein alteration 84	1.44121	0.514809	0.265028	0.432201	2.45021	2.7995	0.00511817	5	29	0.465198		1.12818
	Dobke 1984 A quantitative measurement 85	-2.41269	0.798374	0.6374	-3.97747	-0.847905	-3.02201	0.00251106	27	2	0.395379		-1.41184
	Dobke 1984 A quantitative measurement 86	0.00720299	0.732829	0.537038	-1.42911	1.44352	0.00982903	0.992158	27	2	0.412046		0.130183
	Dobke 1984 A quantitative measurement 87	-0.0920495	0.732928	0.537183	-1.52856	1.34446	-0.125591	0.900055	27	2	0.412021		0.0657222
	Dobke 1984 A quantitative measurement 88	-2.29598	0.792418	0.627926	-3.84909	-0.742874	-2.89744	0.0037622	27	2	0.396894		-1.34017
	Dobke 1984 A quantitative measurement 89	0.183792	0.733225	0.537619	-1.2533	1.62089	0.250662	0.802075	27	2	0.411946		0.244839
	Dobke 1984 A quantitative measurement 90	-0.557661	0.736477	0.542399	-2.00113	0.885809	-0.7572	0.44893	27	2	0.411121		-0.236399
	Dobke 1984 A quantitative measurement 91	0.279038	0.733743	0.538379	-1.15907	1.71715	0.380293	0.703728	27	2	0.411814		0.306639
	Dobke 1984 A quantitative measurement 92	-0.228403	0.733442	0.537936	-1.66592	1.20912	-0.311412	0.755487	27	2	0.411891		-0.0228257
	Dobke 1984 A quantitative measurement 93	1.6121	0.762788	0.581845	0.117064	3.10714	2.11343	0.0345637	27	2	0.404435		1.16156
	Dobke 1984 A quantitative measurement 94	0.0605018	0.732871	0.5371	-1.3759	1.4969	0.0825545	0.934206	27	2	0.412036		0.164796
	Fjellstrom 1963 Changes in the 95	-1.15561	0.724011	0.524191	-2.57465	0.263421	-1.59613	0.11046	4	5	0.414282		-0.626706
	Gelfand 1982 Alternative complement pathway 96	1.051	0.917633	0.84205	-0.747528	2.84953	1.14534	0.252069	4	2	0.365251		0.760628
	Gelfand 1982 Alternative complement pathway 97	0.664748	0.887031	0.786824	-1.0738	2.4033	0.749408	0.453611	4	2	0.372919		0.530004
	Gelfand 1982 Alternative complement pathway 98	0.21823	0.868314	0.753969	-1.48363	1.92009	0.251326	0.801562	4	2	0.377636		0.255788
	Gelfand 1982 Alternative complement pathway 99	3.46244	1.58068	2.49856	0.364356	6.56052	2.19047	0.0284902	2	2	0.225912		1.75632
	Gelfand 1983 Preferential activation and 100	-2.10695	0.605539	0.366677	-3.29379	-0.920119	-3.47947	0.00050241	8	9	0.443805		-1.29006
	Gelfand 1983 Preferential activation and 101	-0.368232	0.489999	0.240099	-1.32861	0.592149	-0.751495	0.452355	8	9	0.470764		-0.121505
	Gelfand 1983 Preferential activation and 102	-0.457326	0.492202	0.242262	-1.42202	0.507372	-0.929144	0.352815	8	9	0.470275		-0.183275
	Gelfand 1983 Preferential activation and 103	-0.0542048	0.486002	0.236198	-1.00675	0.898341	-0.111532	0.911194	8	9	0.471647		0.0966416
	Gelfand 1983 Preferential activation and 104	0.000993802	0.485913	0.236111	-0.951378	0.953365	0.00204523	0.998368	8	9	0.471666		0.13501
	Hatherill 1986 Thermal injury, intravascular 105	-0.554828	0.743353	0.552573	-2.01177	0.902116	-0.746387	0.455434	5	3	0.409375		-0.234061
	Hatherill 1986 Thermal injury, intravascular 106	0.329747	0.734935	0.540129	-1.1107	1.77019	0.448675	0.653666	5	3	0.411512		0.339438
	Heideman 1982 Effect of nonviable 107	-1.07935	0.424963	0.180594	-1.91226	-0.246439	-2.53987	0.0110894	8	26	0.484602		-0.624318
	Heideman 1982 Effect of nonviable 108	-0.272942	0.454194	0.206292	-1.16315	0.617262	-0.600936	0.547882	6	26	0.478527		-0.0557936
	Heideman 1982 Effect of nonviable 109	-0.802213	0.49884	0.248841	-1.77992	0.175495	-1.60816	0.107801	5	26	0.468797		-0.421967
	Heideman 1982 Effect of nonviable 110	0.373811	0.455315	0.207312	-0.518589	1.26621	0.820995	0.411649	6	26	0.478289		0.396909
	Inoue 1989 Prevention of yeast 111	-3.59319	0.854615	0.730367	-5.26821	-1.91818	-4.20445	2.61713e-05	10	5	0.381099		-2.12321
	Jeschke 2008 Pathophysiologic response to 112	-1.18428	0.424287	0.18002	-2.01586	-0.352688	-2.79121	0.00525111	125	6	0.48474		-0.698344
	Jeschke 2008 Pathophysiologic response to 113	0.418606	0.418731	0.175335	-0.402091	1.2393	0.999701	0.317455	125	6	0.485864		0.431657
	Jeschke 2008 Pathophysiologic response to 114	0.756932	0.42054	0.176853	-0.0673102	1.58117	1.79991	0.0718753	125	6	0.485499		0.670089
	Jeschke 2008 Pathophysiologic response to 115	-0.837892	0.421125	0.177346	-1.66328	-0.0125025	-1.98965	0.0466292	125	6	0.485381		-0.45456
	Jeschke 2008 Pathophysiologic response to 116	0.326183	0.418417	0.175073	-0.4939	1.14626	0.779564	0.435648	125	6	0.485928		0.366477
	Jeschke 2008 Pathophysiologic response to 117	0.431218	0.41878	0.175376	-0.389575	1.25201	1.0297	0.30315	125	6	0.485854		0.44055
	Jeschke 2008 Pathophysiologic response to 118	0.762389	0.420577	0.176885	-0.0619274	1.5867	1.81272	0.069875	125	6	0.485492		0.673932
	Jeschke 2008 Pathophysiologic response to 119	0.143157	0.418025	0.174745	-0.676157	0.962471	0.342461	0.732004	125	6	0.486006		0.237366
	Jeschke 2014 Survivors versus nonsurvivors 120	-0.812855	0.329658	0.108674	-1.45897	-0.166737	-2.46575	0.0136726	151	10	0.502454		-0.444561
	Jeschke 2014 Survivors versus nonsurvivors 121	-0.206909	0.326735	0.106755	-0.847297	0.433479	-0.633264	0.526561	151	10	0.502948		-0.00980551
	Jeschke 2014 Survivors versus nonsurvivors 122	0.0703843	0.326555	0.106638	-0.569651	0.710419	0.215536	0.829349	151	10	0.502978		0.189254
	Jeschke 2014 Survivors versus nonsurvivors 123	-1.14215	0.332677	0.110674	-1.79419	-0.490119	-3.43322	0.000596453	151	10	0.50194		-0.68048
	Jeschke 2014 Survivors versus nonsurvivors 124	0.3103	0.326989	0.106922	-0.330586	0.951186	0.948962	0.34264	151	10	0.502905		0.361455
	Jeschke 2014 Survivors versus nonsurvivors 125	0.30157	0.326963	0.106905	-0.339266	0.942407	0.922337	0.356353	151	10	0.50291		0.355191
	Jeschke 2014 Survivors versus nonsurvivors 126	0.397818	0.327283	0.107114	-0.243644	1.03928	1.21552	0.224169	151	10	0.502856		0.424256
	Jeschke 2014 Survivors versus nonsurvivors 127	0.629419	0.32841	0.107853	-0.0142524	1.27309	1.91657	0.0552931	151	10	0.502665		0.590382
	Jeschke 2014 Survivors versus nonsurvivors 128	0.522223	0.327825	0.107469	-0.120303	1.16475	1.59299	0.111162	151	10	0.502764		0.513504
	Jeschke 2014 Survivors versus nonsurvivors 129	-0.358352	0.327141	0.107021	-0.999537	0.282833	-1.0954	0.27334	151	10	0.50288		-0.11851
	Jeschke 2014 Survivors versus nonsurvivors 130	0.306089	0.326976	0.106913	-0.334773	0.946951	0.93612	0.349211	151	10	0.502907		0.358433
	Kang 2003 Change of complement 131	-1.32321	0.541865	0.293618	-2.38524	-0.26117	-2.44195	0.0146083	18	5	0.458975		-0.774694
	Kang 2003 Change of complement 132	-3.87203	0.894289	0.799753	-5.6248	-2.11925	-4.32973	1.49295e-05	10	5	0.371095		-2.26688
	Kang 2003 Change of complement 133	-0.214871	0.540696	0.292352	-1.27461	0.844874	-0.397396	0.691075	11	5	0.459247		-0.0148277
	Kang 2003 Change of complement 134	-0.244547	0.559685	0.313247	-1.34151	0.852414	-0.436938	0.662156	9	5	0.454798		-0.0350085
	Kang 2003 Change of complement 135	-0.624494	0.513842	0.264034	-1.63161	0.382618	-1.21534	0.224236	18	5	0.465418		-0.297737
	Kang 2003 Change of complement 136	-1.59353	0.633878	0.401801	-2.8359	-0.351148	-2.51393	0.0119394	9	5	0.436863		-0.936508
	Kang 2003 Change of complement 137	-0.359578	0.508297	0.258366	-1.35582	0.636667	-0.707416	0.479308	18	5	0.466672		-0.114991
	Kang 2003 Change of complement 138	-0.77505	0.565706	0.320023	-1.88381	0.333714	-1.37006	0.170669	10	5	0.453374		-0.396427
	Kang 2003 Change of complement 139	-0.727859	0.540036	0.291639	-1.78631	0.330593	-1.3478	0.177724	13	5	0.459401		-0.366697
	Kang 2003 Change of complement 140	-1.63229	0.637391	0.406267	-2.88155	-0.383027	-2.56089	0.0104404	9	5	0.435995		-0.961474
	Kiang 2013 Skin injuries reduce 141	-14.2885	3.64144	13.2601	-21.4256	-7.15142	-3.92386	8.7141e-05	4	4	0.064948		-3.62804
	Kiang 2013 Skin injuries reduce 142	-10.0142	2.60148	6.76772	-15.113	-4.91535	-3.8494	0.000118405	4	4	0.113914		-3.3486
	Kiang 2013 Skin injuries reduce 143	-6.25416	1.716	2.94466	-9.61747	-2.89086	-3.64461	0.000267792	4	4	0.204865		-2.77263
	Kiang 2013 Skin injuries reduce 144	-4.60855	1.35182	1.82742	-7.25808	-1.95903	-3.40914	0.000651675	4	4	0.267212		-2.30751
	Kiang 2013 Skin injuries reduce 145	-0.799339	0.734802	0.539934	-2.23952	0.640846	-1.08783	0.27667	4	4	0.411546		-0.393383
	Kiang 2013 Skin injuries reduce 146	-5.25578	1.49213	2.22645	-8.1803	-2.33126	-3.52233	0.000427765	4	4	0.241015		-2.5124
	Kiang 2013 Skin injuries reduce 147	0.837948	0.737485	0.543885	-0.607497	2.28339	1.13622	0.255863	4	4	0.410865		0.668744
	Kiang 2013 Skin injuries reduce 148	-9.45408	2.46703	6.08623	-14.2894	-4.6188	-3.83217	0.000127016	4	4	0.123704		-3.29068
	Kiang 2013 Skin injuries reduce 149	-8.86922	2.32732	5.41644	-13.4307	-4.30774	-3.81091	0.000138458	4	4	0.135116		-3.22211
	Kiang 2013 Skin injuries reduce 150	2.33227	0.916497	0.839967	0.535966	4.12857	2.54476	0.0109352	4	4	0.365534		1.54449
	Kiang 2013 Skin injuries reduce 151	1.65753	0.819581	0.671713	0.0511804	3.26388	2.02241	0.0431339	4	4	0.389985		1.16923
	Kiang 2013 Skin injuries reduce 152	-3.32915	1.09211	1.1927	-5.46965	-1.18866	-3.04837	0.00230088	4	4	0.32307		-1.80255
	Kiang 2013 Skin injuries reduce 153	-3.8483	1.19398	1.42559	-6.18845	-1.50814	-3.22308	0.00126818	4	4	0.300056		-2.02452
	Kiang 2013 Skin injuries reduce 154	-4.75658	1.3835	1.91407	-7.46819	-2.04498	-3.43808	0.000585846	4	4	0.261051		-2.35715
	Kiang 2013 Skin injuries reduce 155	-6.1418	1.69045	2.85761	-9.45501	-2.82859	-3.63324	0.000279881	4	4	0.208658		-2.74636
	Korkmaz 2017 The local and 156	1.26746	0.875826	0.767071	-0.449122	2.98405	1.44717	0.147851	6	2	0.375741		0.905736
	Korkmaz 2017 The local and 157	1.88382	0.942584	0.888464	0.0363852	3.73125	1.99857	0.0456554	6	2	0.359046		1.25887
	Korkmaz 2017 The local and 158	0.360119	0.821445	0.674772	-1.24988	1.97012	0.438397	0.661098	6	2	0.389511		0.349379
	Korkmaz 2017 The local and 159	1.65394	0.915225	0.837637	-0.139864	3.44775	1.80714	0.0707397	6	2	0.365852		1.13015
	Korkmaz 2017 The local and 160	1.27056	0.902944	0.815308	-0.499181	3.0403	1.40713	0.15939	5	2	0.368924		0.899352
	Korkmaz 2017 The local and 161	1.91503	0.980792	0.961954	-0.00728436	3.83735	1.95254	0.0508745	5	2	0.349641		1.26088
	Korkmaz 2017 The local and 162	1.55449	0.904264	0.817694	-0.217838	3.32681	1.71906	0.0856029	6	2	0.368594		1.07331
	Korkmaz 2017 The local and 163	1.68256	0.91848	0.843605	-0.117626	3.48275	1.8319	0.0669666	6	2	0.36504		1.14638
	Korkmaz 2021 C1 inhibitor administration 164	1.29378	0.828973	0.687196	-0.330974	2.91854	1.56071	0.118593	9	2	0.387599		0.936548
	Korkmaz 2021 C1 inhibitor administration 165	1.54074	0.847947	0.719015	-0.121207	3.20269	1.81702	0.0692136	9	2	0.382787		1.08526
	Korkmaz 2021 C1 inhibitor administration 166	1.27016	0.827311	0.684443	-0.351341	2.89166	1.53529	0.124714	9	2	0.388021		0.922172
	Korkmaz 2021 C1 inhibitor administration 167	3.36626e-06	0.781736	0.611111	-1.53217	1.53218	4.30613e-06	0.999997	9	2	0.399613		0.123592
	Korkmaz 2021 C1 inhibitor administration 168	1.64136	0.871609	0.759703	-0.0669643	3.34968	1.88314	0.059682	8	2	0.376804		1.13919
	Korkmaz 2021 C1 inhibitor administration 169	1.02936	0.823395	0.677979	-0.584467	2.64318	1.25014	0.211249	8	2	0.389016		0.771421
	Korkmaz 2021 C1 inhibitor administration 170	1.46341	0.841698	0.708455	-0.18629	3.1131	1.73864	0.0820985	9	2	0.384371		1.03901
	Korkmaz 2021 C1 inhibitor administration 171	1.65169	0.857388	0.735114	-0.0287641	3.33213	1.92642	0.0540525	9	2	0.380397		1.15107
	Kuroiwa 1990 Effect of vitamin 172	-0.540349	0.567044	0.321539	-1.65173	0.571037	-0.952923	0.340629	9	5	0.453057		-0.236424
	Kuroiwa 1990 Effect of vitamin 173	-0.151036	0.548416	0.30076	-1.22591	0.92384	-0.275404	0.783006	10	5	0.457447		0.028893
	Mochizuki 1984 Mechanism of prevention 174	2.19024	0.635515	0.403879	0.944654	3.43583	3.4464	0.000568105	9	7	0.436459		1.59334
	Modi 2014 Study of complement 175	-0.00351892	0.816497	0.666668	-1.60382	1.59679	-0.00430978	0.996561	3	3	0.390769		0.119984
	Modi 2014 Study of complement 176	-2.34625	0.897679	0.805827	-4.10567	-0.586832	-2.61369	0.00895715	6	3	0.370245		-1.32516
	Modi 2014 Study of complement 177	-3.68013	0.931725	0.868112	-5.50628	-1.85398	-3.9498	7.82162e-05	12	3	0.361741		-2.12128
	Modi 2014 Study of complement 178	-3.12736	0.745734	0.556119	-4.58898	-1.66575	-4.19368	2.74471e-05	24	3	0.40877		-1.89793
	Modi 2014 Study of complement 179	-7.96603	1.03064	1.06223	-9.98605	-5.946	-7.72917	1.08802e-14	42	3	0.337576		-4.56742
	Modi 2014 Study of complement 180	-6.1509	1.61303	2.60186	-9.31238	-2.98942	-3.81326	0.000137147	6	3	0.220662		-2.82874
	Modi 2014 Study of complement 181	-6.1268	1.29148	1.66792	-8.65806	-3.59555	-4.74401	2.09526e-06	12	3	0.279349		-3.17081
	Modi 2014 Study of complement 183	-3.20412	0.795818	0.633326	-4.76389	-1.64434	-4.02619	5.66869e-05	18	3	0.396029		-1.91686
	Modi 2014 Study of complement 184	0.363625	0.823216	0.677685	-1.24985	1.9771	0.441712	0.658697	3	3	0.389061		0.351388
	Modi 2014 Study of complement 185	-0.0214135	0.707125	0.500025	-1.40735	1.36453	-0.0302825	0.975842	6	3	0.418554		0.11248
	Modi 2014 Study of complement 186	-1.00307	0.670973	0.450205	-2.31815	0.312015	-1.49495	0.134929	12	3	0.427644		-0.535839
	Modi 2014 Study of complement 187	-2.53826	0.703072	0.49431	-3.91626	-1.16026	-3.61024	0.000305912	24	3	0.419577		-1.53687
	Modi 2014 Study of complement 188	-2.93653	0.770846	0.594204	-4.44736	-1.4257	-3.80949	0.000139253	18	3	0.402384		-1.76052
	Modi 2014 Study of complement 189	-2.36213	0.647409	0.419139	-3.63103	-1.09323	-3.64858	0.00026369	42	3	0.433515		-1.44496
	Modi 2014 Study of complement 190	-3.02522	1.00421	1.00844	-4.99343	-1.057	-3.01253	0.00259081	6	3	0.343942		-1.67978
	Modi 2014 Study of complement 191	0.478273	0.651377	0.424291	-0.798402	1.75495	0.734249	0.462797	12	3	0.43253		0.446873
	Nathenson 1978 Decreased opsonic and 193	-3.67142	0.890233	0.792515	-5.41624	-1.92659	-4.12411	3.72175e-05	5	9	0.372114		-2.14621
	Nathenson 1978 Decreased opsonic and 194	0.356929	0.561837	0.315661	-0.744252	1.45811	0.635289	0.52524	5	9	0.45429		0.375261
	Nathenson 1978 Decreased opsonic and 195	0.644419	0.67952	0.461748	-0.687416	1.97625	0.948344	0.342954	3	9	0.425503		0.552871
	Nathenson 1978 Decreased opsonic and 196	1.21054	0.602866	0.363447	0.0289477	2.39214	2.00798	0.0446453	5	9	0.444454		0.947018
	Nathenson 1978 Decreased opsonic and 197	1.04307	0.699841	0.489778	-0.32859	2.41474	1.49044	0.136108	3	9	0.420392		0.811051
	Nathenson 1978 Decreased opsonic and 198	-3.14974	0.815738	0.665428	-4.74856	-1.55093	-3.86122	0.000112823	5	9	0.390962		-1.87012
	Nathenson 1978 Decreased opsonic and 199	-0.242776	0.559657	0.313216	-1.33968	0.854131	-0.433795	0.664437	5	9	0.454805		-0.0338001
	Nathenson 1978 Decreased opsonic and 200	-2.15892	0.691066	0.477573	-3.51338	-0.804452	-3.12404	0.00178387	5	9	0.422602		-1.29292
	Nathenson 1978 Decreased opsonic and 201	-1.08055	0.702207	0.493094	-2.45685	0.295746	-1.5388	0.123854	3	9	0.419795		-0.581674
	Nathenson 1978 Decreased opsonic and 202	17.0647	3.54655	12.578	10.1136	24.0159	4.81165	1.49691e-06	3	9	0.0680198		4.54601
	Nathenson 1978 Decreased opsonic and 203	-1.38183	0.615879	0.379306	-2.58893	-0.174735	-2.24368	0.024853	5	9	0.441283		-0.798958
	Nathenson 1978 Decreased opsonic and 204	1.02432	0.59041	0.348583	-0.132865	2.1815	1.73492	0.0827541	5	9	0.447468		0.824179
	Ninnemann 1980 Effect of thermal 205	1.81725	0.934381	0.873068	-0.0140981	3.64861	1.94488	0.0517899	6	2	0.361081		1.22199
	Ninnemann 1980 Effect of thermal 206	0.700983	0.775166	0.600883	-0.818315	2.22028	0.9043	0.365836	12	2	0.401285		0.573092
	Ninnemann 1980 Effect of thermal 207	0.759855	0.798346	0.637356	-0.804873	2.32458	0.951787	0.341205	9	2	0.395386		0.606298
	Ninnemann 1980 Effect of thermal 208	1.90315	1.02559	1.05183	-0.106964	3.91327	1.85567	0.0635008	4	2	0.338788		1.2341
	Ninnemann 1980 Effect of thermal 209	2.13248	0.975132	0.950883	0.221253	4.0437	2.18686	0.0287528	6	2	0.351026		1.39369
	Ninnemann 1980 Effect of thermal 210	1.94084	0.816783	0.667135	0.339974	3.54171	2.3762	0.017492	16	2	0.390696		1.34945
	Ninnemann 1980 Effect of thermal 211	1.91747	0.882175	0.778233	0.188435	3.6465	2.17357	0.0297377	9	2	0.374141		1.30598
	Ninnemann 1980 Effect of thermal 212	0.974987	0.963532	0.928393	-0.9135	2.86347	1.01189	0.311591	3	2	0.353874		0.70291
	Ninnemann 1980 Effect of thermal 213	0.95411	0.874656	0.765023	-0.760184	2.6684	1.09084	0.275343	5	2	0.376036		0.711716
	Ninnemann 1980 Effect of thermal 214	2.22816	0.852394	0.726576	0.557503	3.89883	2.61401	0.00894871	14	2	0.381661		1.51326
	Ninnemann 1980 Effect of thermal 215	2.36776	0.951481	0.905315	0.502896	4.23263	2.4885	0.0128282	8	2	0.356845		1.5474
	Ninnemann 1980 Effect of thermal 216	2.19359	0.954035	0.910183	0.323721	4.06347	2.29928	0.021489	7	2	0.356214		1.44088
	Ninnemann 1980 Effect of thermal 217	2.42409	0.879089	0.772797	0.701107	4.14707	2.7575	0.00582447	13	2	0.374919		1.62113
	Ninnemann 1980 Effect of thermal 218	2.5622	0.953684	0.909513	0.69301	4.43138	2.68663	0.00721769	9	2	0.356301		1.6636
	Ninnemann 1980 Effect of thermal 219	2.57033	1.08254	1.1719	0.448583	4.69207	2.37434	0.0175802	5	2	0.325299		1.59402
	Ninnemann 1980 Effect of thermal 220	3.10767	1.05256	1.10788	1.04469	5.17064	2.95249	0.00315224	8	2	0.332355		1.92457
	Ninnemann 1980 Effect of thermal 221	1.41619	0.786264	0.618211	-0.124862	2.95724	1.80116	0.0716777	16	2	0.39846		1.0278
	Ninnemann 1980 Effect of thermal 222	1.37882	0.814881	0.66403	-0.218313	2.97596	1.69206	0.0906353	11	2	0.39118		0.994688
	Ono 1993 Evaluation of opsonophagocytic 223	-1.83247	0.307652	0.0946497	-2.43546	-1.22949	-5.95632	2.57978e-09	30	30	0.506089		-1.1804
	Ono 1994 Opsonic activity of 224	-2.3831	0.903055	0.815508	-4.15305	-0.613141	-2.63893	0.00831689	6	3	0.368897		-1.34537
	Ono 1994 Opsonic activity of 225	-3.18024	1.03048	1.06189	-5.19994	-1.16054	-3.08618	0.00202746	6	3	0.337616		-1.75531
	Peng 2006 Glutamine granule-supplemented enteral 226	-0.0373116	0.49346	0.243503	-1.00448	0.929853	-0.0756122	0.939728	23	5	0.469996		0.108192
	Peng 2006 Glutamine granule-supplemented enteral 227	-0.00759983	0.493436	0.243479	-0.974717	0.959517	-0.0154019	0.987712	23	5	0.470001		0.128808
	Plassart 1994 Plasma fibronectin and 228	-0.0574991	0.745411	0.555638	-1.51848	1.40348	-0.0771375	0.938514	18	2	0.408852		0.087819
	Plassart 1994 Plasma fibronectin and 229	-0.113332	0.745571	0.555877	-1.57462	1.34796	-0.152006	0.879182	18	2	0.408811		0.0516975
	Plassart 1994 Plasma fibronectin and 230	-0.0518434	0.745401	0.555623	-1.5128	1.40912	-0.069551	0.944551	18	2	0.408855		0.0914781
	Plassart 1994 Plasma fibronectin and 231	-0.257937	0.746471	0.557219	-1.72099	1.20512	-0.345543	0.729687	18	2	0.408583		-0.0418337
	Plassart 1994 Plasma fibronectin and 232	-0.0196849	0.745362	0.555565	-1.48057	1.4412	-0.0264099	0.97893	18	2	0.408864		0.112283
	Plassart 1994 Plasma fibronectin and 233	0.0672647	0.745432	0.555669	-1.39375	1.52828	0.0902359	0.9281	18	2	0.408847		0.16853
	Plassart 1994 Plasma fibronectin and 234	-0.112106	0.745567	0.55587	-1.57339	1.34918	-0.150363	0.880478	18	2	0.408813		0.0524908
	Plassart 1994 Plasma fibronectin and 235	-0.061847	0.74542	0.555651	-1.52284	1.39915	-0.0829693	0.933876	18	2	0.40885		0.0850061
	Sadhu 2021 A study of 236	0.603062	0.402788	0.162238	-0.186388	1.39251	1.49722	0.134336	60	7	0.489037		0.563628
	Sadhu 2021 A study of 237	0.537748	0.402097	0.161682	-0.250347	1.32584	1.33736	0.181105	60	7	0.489172		0.517471
	Sadhu 2021 A study of 238	0.672528	0.403608	0.162899	-0.118529	1.46358	1.66629	0.0956555	60	7	0.488876		0.612695
	Sadhu 2021 A study of 239	0.0913071	0.399482	0.159586	-0.691664	0.874278	0.228564	0.819208	60	7	0.489684		0.201543
	Sadhu 2021 A study of 240	0.23844	0.399935	0.159948	-0.545419	1.0223	0.596196	0.551044	60	7	0.489596		0.305725
	Sadhu 2021 A study of 241	-0.156985	0.399634	0.159708	-0.940254	0.626284	-0.392821	0.694452	60	7	0.489654		0.0256844
	Sharma 1980 Profile of complement 242	-3.784	0.945491	0.893954	-5.63712	-1.93087	-4.00215	6.27704e-05	12	3	0.358326		-2.17409
	Sharma 1980 Profile of complement 243	-2.58032	0.799125	0.638601	-4.14657	-1.01406	-3.22893	0.00124256	12	3	0.395187		-1.5181
	Sharma 1980 Profile of complement 244	-1.78106	0.722777	0.522406	-3.19768	-0.364446	-2.46419	0.0137322	12	3	0.414594		-1.0344
	Sharma 1980 Profile of complement 245	-1.98726	0.740477	0.548307	-3.43857	-0.53595	-2.68375	0.00728007	12	3	0.410105		-1.16236
	Sharma 1980 Profile of complement 246	-1.7596	0.721022	0.519873	-3.17278	-0.346425	-2.44043	0.0146699	12	3	0.415039		-1.02097
	Sharma 1980 Profile of complement 247	-2.41752	0.781972	0.61148	-3.95016	-0.884884	-3.09157	0.00199101	12	3	0.399553		-1.42239
	Sharma 1980 Profile of complement 248	-3.22319	0.873479	0.762966	-4.93518	-1.51121	-3.69006	0.000224198	12	3	0.376332		-1.88024
	Stinnett 1981 Alterations of immulogic 249	2.63718	0.986274	0.972737	0.704121	4.57024	2.67388	0.00749784	8	2	0.348303		1.68952
	Stinnett 1981 Alterations of immulogic 250	2.10685	0.920293	0.84694	0.303104	3.91059	2.28932	0.0220608	8	2	0.364587		1.4048
	Stinnett 1981 Alterations of immulogic 251	1.6107	0.868745	0.754718	-0.0920071	3.31341	1.85406	0.0637312	8	2	0.377527		1.12123
	Stinnett 1981 Alterations of immulogic 252	2.4664	0.963927	0.929155	0.577134	4.35566	2.5587	0.0105066	8	2	0.353777		1.60005
	Till 1983 Oxygen radical dependent 253	-1.72561	0.848199	0.719442	-3.38805	-0.0631739	-2.03444	0.0419069	5	3	0.382723		-0.958985
	Waymack 1989 The effect of 254	8.38149	1.62531	2.64165	5.19593	11.567	5.15684	2.51148e-07	10	5	0.218705		4.05322
	Waymack 1989 The effect of 255	12.1002	2.27608	5.18052	7.63921	16.5613	5.31627	1.05916e-07	10	5	0.139654		4.64174
	Yang 2000 A profile of 256	-0.720098	0.584957	0.342174	-1.86659	0.426396	-1.23103	0.218313	13	4	0.44878		-0.357152
	Yang 2000 A profile of 257	-0.753141	0.647024	0.41864	-2.02128	0.515003	-1.16401	0.244421	7	4	0.433611		-0.373054
	Yang 2000 A profile of 258	-0.763705	0.667704	0.445829	-2.07238	0.544972	-1.14378	0.252716	6	4	0.428462		-0.377819
	Yang 2000 A profile of 259	-2.44918	0.651896	0.424969	-3.72687	-1.17149	-3.75701	0.000171954	20	4	0.432401		-1.50102
	Yang 2000 A profile of 260	-3.09925	0.780662	0.609433	-4.62932	-1.56918	-3.97002	7.18651e-05	13	4	0.399886		-1.85912
	Yang 2000 A profile of 261	-1.98987	0.756861	0.572839	-3.47329	-0.506453	-2.62911	0.00856079	7	4	0.405942		-1.1581
	Yang 2000 A profile of 262	0.196284	0.572762	0.328056	-0.926309	1.31888	0.342697	0.731826	13	4	0.451697		0.264927
	Yang 2000 A profile of 263	0.153864	0.627641	0.393933	-1.07629	1.38402	0.245147	0.806343	7	4	0.438399		0.23256
	Yang 2000 A profile of 264	0.215041	0.647286	0.418979	-1.05362	1.4837	0.33222	0.739723	6	4	0.433546		0.272023
	Yang 2000 A profile of 265	-1.55749	0.588332	0.346135	-2.7106	-0.404382	-2.6473	0.00811372	21	4	0.447968		-0.923984
	Yang 2000 A profile of 266	-0.794739	0.582214	0.338973	-1.93586	0.34638	-1.36503	0.172244	14	4	0.449438		-0.408052
	Yang 2000 A profile of 267	-1.63158	0.71684	0.513859	-3.03656	-0.226597	-2.27607	0.0228418	7	4	0.416098		-0.938719
Random		-0.19325	0.0990434	0.00980959	-0.387371	0.000871887	-1.95116	0.0510379
Pred Int		-0.19325			-2.87402	2.488
		Std diff in means	Standard error	Variance	Lower limit	Upper limit	Z-Value	p-Value		studies	entries	animals	Q-value	df (Q)	P-value	I-squared
Fixed		-0.170275	0.0419152	0.00175689	-0.252427	-0.0881224	-4.06236	4.85792e-05		37	263	1006	1313.19	262	0	80.0487
Random		-0.19325	0.0990434	0.00980959	-0.387371	0.000871887	-1.95116	0.0510379

## Sheet: Co3_sp
Model	Group by	Study name	Statistics for each study							Sample size	Sample size	Weight (Separate tau)	Weight (Separate tau)	Residual (Separate tau)	Residual (Separate tau)	Residual (Separate tau)		Comparison
			Std diff in means	Standard error	Variance	Lower limit	Upper limit	Z-Value	p-Value	Burn	Healthy	Relative weight	Relative weight	Std Residual	Std Residual	Std Residual
	dog	Stinnett 1981 Alterations of immulogic 249	2.63718	0.986274	0.972737	0.704121	4.57024	2.67388	0.00749784	8	2	22.3		0.541459				dog
	dog	Stinnett 1981 Alterations of immulogic 250	2.10685	0.920293	0.84694	0.303104	3.91059	2.28932	0.0220608	8	2	25.6122		-0.0750936				dog
	dog	Stinnett 1981 Alterations of immulogic 251	1.6107	0.868745	0.754718	-0.0920071	3.31341	1.85406	0.0637312	8	2	28.7419		-0.757824				dog
	dog	Stinnett 1981 Alterations of immulogic 252	2.4664	0.963927	0.929155	0.577134	4.35566	2.5587	0.0105066	8	2	23.3459		0.355411				dog
Random	dog		2.16645	0.465747	0.21692	1.2536	3.0793	4.65156	3.2943e-06
Pred Int	dog
	guinea-pig	Bjornson 1986 Temporal relationships among 36	-1.59043	1.14725	1.31618	-3.83899	0.658142	-1.38629	0.165657	2	2	2.15172		-0.542517				guinea-pig
	guinea-pig	Bjornson 1986 Temporal relationships among 37	-2.84855	1.41925	2.01428	-5.63024	-0.0668665	-2.00708	0.0447414	2	2	1.83286		-1.08494				guinea-pig
	guinea-pig	Bjornson 1986 Temporal relationships among 38	-2.71529	1.38622	1.9216	-5.43223	0.0016458	-1.95878	0.0501389	2	2	1.86965		-1.03338				guinea-pig
	guinea-pig	Bjornson 1986 Temporal relationships among 39	-0.193247	1.00233	1.00467	-2.15778	1.77129	-0.192798	0.847117	2	2	2.33281		0.169438				guinea-pig
	guinea-pig	Bjornson 1986 Temporal relationships among 40	4.05263	1.74728	3.05298	0.628031	7.47723	2.3194	0.0203735	2	2	1.50175		1.91953				guinea-pig
	guinea-pig	Bjornson 1986 Temporal relationships among 41	1.69379	1.1656	1.35862	-0.590737	3.97832	1.45315	0.146181	2	2	2.1292		1.10891				guinea-pig
	guinea-pig	Bjornson 1986 Temporal relationships among 42	3.5001	1.43471	2.0584	0.688112	6.31208	2.43958	0.0147043	3	2	1.81586		1.8584				guinea-pig
	guinea-pig	Bjornson 1986 Temporal relationships among 43	-3.15356	1.35197	1.82783	-5.80338	-0.503745	-2.33256	0.019671	3	2	1.90839		-1.25227				guinea-pig
	guinea-pig	Bjornson 1986 Temporal relationships among 44	4.6964	1.9383	3.75702	0.897395	8.49541	2.42294	0.0153953	2	2	1.33792		2.06542				guinea-pig
	guinea-pig	Bjornson 1986 Temporal relationships among 45	1.21341	1.08814	1.18404	-0.919305	3.34612	1.11512	0.264798	2	2	2.22498		0.887517				guinea-pig
	guinea-pig	Bjornson 1986 Temporal relationships among 46	-0.867873	1.04602	1.09415	-2.91803	1.18228	-0.829693	0.406712	2	2	2.27774		-0.183129				guinea-pig
	guinea-pig	Bjornson 1986 Temporal relationships among 47	1.78427	1.18235	1.39795	-0.533096	4.10163	1.50909	0.131277	2	2	2.10875		1.14864				guinea-pig
	guinea-pig	Bjornson 1988 Nonsteroidal anti-inflammatory drugs 49	-5.23265	1.74118	3.03172	-8.6453	-1.81999	-3.00523	0.00265384	4	2	1.50732		-1.98595				guinea-pig
	guinea-pig	Bjornson 1988 Nonsteroidal anti-inflammatory drugs 50	-4.76963	1.62659	2.64578	-7.95768	-1.58158	-2.9323	0.00336467	4	2	1.61621		-1.85561				guinea-pig
	guinea-pig	Bjornson 1988 Nonsteroidal anti-inflammatory drugs 51	-2.62408	1.15057	1.32382	-4.87917	-0.369002	-2.28068	0.0225676	4	2	2.14763		-1.06313				guinea-pig
	guinea-pig	Bjornson 1988 Nonsteroidal anti-inflammatory drugs 52	-6.04564	1.94828	3.79581	-9.8642	-2.22707	-3.10306	0.00191533	4	2	1.32993		-2.18497				guinea-pig
	guinea-pig	Bjornson 1988 Nonsteroidal anti-inflammatory drugs 53	-9.56713	2.89439	8.3775	-15.24	-3.89423	-3.3054	0.000948396	4	2	0.779702		-2.73071				guinea-pig
	guinea-pig	Bjornson 1988 Nonsteroidal anti-inflammatory drugs 54	-8.96086	2.7279	7.44142	-14.3074	-3.61428	-3.2849	0.00102019	4	2	0.851694		-2.6638				guinea-pig
	guinea-pig	Bjornson 1988 Nonsteroidal anti-inflammatory drugs 55	-3.16682	1.25926	1.58573	-5.63492	-0.698723	-2.51483	0.0119089	4	2	2.01628		-1.29437				guinea-pig
	guinea-pig	Bjornson 1988 Nonsteroidal anti-inflammatory drugs 56	-2.70371	1.16583	1.35917	-4.9887	-0.418713	-2.31912	0.0203887	4	2	2.12891		-1.09835				guinea-pig
	guinea-pig	Bjornson 1988 Nonsteroidal anti-inflammatory drugs 57	-2.09413	1.05615	1.11545	-4.16414	-0.0241152	-1.9828	0.0473901	4	2	2.26502		-0.817893				guinea-pig
	guinea-pig	Bjornson 1988 Nonsteroidal anti-inflammatory drugs 58	-2.30508	1.09215	1.19278	-4.44565	-0.164514	-2.1106	0.0348069	4	2	2.21998		-0.917708				guinea-pig
	guinea-pig	Bjornson 1988 Nonsteroidal anti-inflammatory drugs 59	-3.34108	1.29624	1.68024	-5.88166	-0.8005	-2.57752	0.00995122	4	2	1.97275		-1.36416				guinea-pig
	guinea-pig	Bjornson 1988 Nonsteroidal anti-inflammatory drugs 60	0.604157	0.883412	0.780417	-1.1273	2.33561	0.68389	0.494045	4	2	2.48326		0.607993				guinea-pig
	guinea-pig	Bjornson 1988 Nonsteroidal anti-inflammatory drugs 61	-1.18223	0.930845	0.866473	-3.00666	0.642189	-1.27007	0.204061	4	2	2.42329		-0.357623				guinea-pig
	guinea-pig	Bjornson 1988 Nonsteroidal anti-inflammatory drugs 62	-1.62758	0.985267	0.970751	-3.55867	0.303508	-1.65192	0.0985514	4	2	2.35438		-0.587714				guinea-pig
	guinea-pig	Bjornson 1988 Nonsteroidal anti-inflammatory drugs 63	0.466375	0.876428	0.768125	-1.25139	2.18414	0.532132	0.594635	4	2	2.49207		0.534138				guinea-pig
	guinea-pig	Bjornson 1988 Nonsteroidal anti-inflammatory drugs 64	0.474508	0.876791	0.768763	-1.24397	2.19299	0.541187	0.588378	4	2	2.49161		0.538512				guinea-pig
	guinea-pig	Bjornson 1988 Nonsteroidal anti-inflammatory drugs 65	-1.21414	0.934262	0.872845	-3.04526	0.616979	-1.29957	0.193748	4	2	2.41896		-0.374391				guinea-pig
	guinea-pig	Bjornson 1988 Nonsteroidal anti-inflammatory drugs 66	1.30061	0.94391	0.890965	-0.54942	3.15064	1.3779	0.168235	4	2	2.40674		0.970518				guinea-pig
	guinea-pig	Bjornson 1988 Nonsteroidal anti-inflammatory drugs 67	0.71093	0.89001	0.792119	-1.03346	2.45532	0.798789	0.424413	4	2	2.47493		0.664832				guinea-pig
	guinea-pig	Bjornson 1988 Nonsteroidal anti-inflammatory drugs 68	0.402256	0.873776	0.763484	-1.31031	2.11483	0.460365	0.645254	4	2	2.49541		0.499597				guinea-pig
	guinea-pig	Bjornson 1988 Nonsteroidal anti-inflammatory drugs 69	0.27113	0.869555	0.756126	-1.43317	1.97543	0.311803	0.75519	4	2	2.50073		0.428677				guinea-pig
	guinea-pig	Bjornson 1988 Nonsteroidal anti-inflammatory drugs 70	1.10649	0.923053	0.852026	-0.702662	2.91564	1.19873	0.230634	4	2	2.43315		0.871636				guinea-pig
	guinea-pig	Bjornson 1988 Nonsteroidal anti-inflammatory drugs 71	0.732312	0.891454	0.79469	-1.01491	2.47953	0.821481	0.411373	4	2	2.47311		0.676168				guinea-pig
	guinea-pig	Bjornson 1988 Nonsteroidal anti-inflammatory drugs 72	1.32119	0.946289	0.895463	-0.533499	3.17589	1.39618	0.162659	4	2	2.40373		0.980889				guinea-pig
	guinea-pig	Bjornson 1988 Nonsteroidal anti-inflammatory drugs 73	0.52366	0.87912	0.772852	-1.19938	2.2467	0.595664	0.551399	4	2	2.48868		0.564909				guinea-pig
	guinea-pig	Bjornson 1988 Nonsteroidal anti-inflammatory drugs 74	1.27773	0.941303	0.88605	-0.567184	3.12265	1.35741	0.174651	4	2	2.41005		0.958967				guinea-pig
	guinea-pig	Bjornson 1988 Nonsteroidal anti-inflammatory drugs 75	0.623746	0.884546	0.782422	-1.10993	2.35742	0.70516	0.480711	4	2	2.48183		0.618449				guinea-pig
	guinea-pig	Bjornson 1988 Nonsteroidal anti-inflammatory drugs 76	1.02815	0.915473	0.838092	-0.766142	2.82245	1.12308	0.261402	4	2	2.44274		0.831212				guinea-pig
	guinea-pig	Bjornson 1988 Nonsteroidal anti-inflammatory drugs 77	0.973489	0.91048	0.828973	-0.811019	2.758	1.0692	0.284978	4	2	2.44906		0.802837				guinea-pig
	guinea-pig	Bjornson 1988 Nonsteroidal anti-inflammatory drugs 78	0.173368	0.86747	0.752505	-1.52684	1.87358	0.199855	0.841594	4	2	2.50336		0.375596				guinea-pig
	guinea-pig	Inoue 1989 Prevention of yeast 111	-3.59319	0.854615	0.730367	-5.26821	-1.91818	-4.20445	2.61713e-05	10	5	2.51953		-1.68391				guinea-pig
	guinea-pig	Kuroiwa 1990 Effect of vitamin 172	-0.540349	0.567044	0.321539	-1.65173	0.571037	-0.952923	0.340629	9	5	2.86081		-0.0145688				guinea-pig
	guinea-pig	Kuroiwa 1990 Effect of vitamin 173	-0.151036	0.548416	0.30076	-1.22591	0.92384	-0.275404	0.783006	10	5	2.88064		0.213555				guinea-pig
	guinea-pig	Mochizuki 1984 Mechanism of prevention 174	2.19024	0.635515	0.403879	0.944654	3.43583	3.4464	0.000568105	9	7	2.78483		1.55841				guinea-pig
Random	guinea-pig		-0.515403	0.293846	0.0863457	-1.09133	0.060525	-1.75399	0.0794324
Pred Int	guinea-pig		-0.515403			-3.87753	2.847
	human	Bjornson 1976 Reduction in C3 3	-0.618291	0.852822	0.727306	-2.28979	1.05321	-0.724994	0.468455	5	2	0.529236		-0.26349				human
	human	Bjornson 1976 Reduction in C3 4	0.610797	0.852437	0.726648	-1.05995	2.28154	0.71653	0.473664	5	2	0.529406		0.598707				human
	human	Bjornson 1976 Reduction in C3 5	3.15768	1.13572	1.28985	0.931721	5.38365	2.78035	0.00543011	6	2	0.41499		2.11076				human
	human	Bjornson 1976 Reduction in C3 6	3.3521	1.39892	1.95699	0.610257	6.09394	2.3962	0.0165662	3	2	0.330405		1.99024				human
	human	Bjornson 1976 Reduction in C3 7	0.825123	0.811814	0.659041	-0.766002	2.41625	1.01639	0.309441	8	2	0.547527		0.761845				human
	human	Bjornson 1979 The septic burned 8	0.721364	0.940941	0.88537	-1.12285	2.56557	0.766641	0.443295	3	2	0.491237		0.651313				human
	human	Bjornson 1979 The septic burned 9	0.510594	0.92704	0.859404	-1.30637	2.32756	0.550778	0.581786	3	2	0.4971		0.511953				human
	human	Bjornson 1979 The septic burned 10	-0.152987	0.867151	0.75195	-1.85257	1.5466	-0.176425	0.85996	4	2	0.522929		0.0625038				human
	human	Bjornson 1979 The septic burned 11	-0.83298	0.898789	0.807821	-2.59457	0.928614	-0.926781	0.35404	4	2	0.509173		-0.40611				human
	human	Bjornson 1979 The septic burned 12	1.55249	0.975117	0.950853	-0.358701	3.46369	1.59211	0.11136	4	2	0.477047		1.19512				human
	human	Bjornson 1979 The septic burned 13	1.5444	0.974045	0.948764	-0.364696	3.45349	1.58555	0.112841	4	2	0.477487		1.19028				human
	human	Bjornson 1979 The septic burned 14	0.360708	0.806279	0.650085	-1.21957	1.94098	0.447373	0.654606	7	2	0.550021		0.43147				human
	human	Bjornson 1979 The septic burned 15	-0.103227	0.802153	0.643449	-1.67542	1.46896	-0.128688	0.897605	7	2	0.551884		0.0998654				human
	human	Bjornson 1979 The septic burned 16	1.96185	1.03477	1.07074	-0.0662488	3.98996	1.89594	0.0579679	4	2	0.453086		1.43015				human
	human	Bjornson 1979 The septic burned 17	1.46435	0.963688	0.928694	-0.42444	3.35315	1.51953	0.128629	4	2	0.481756		1.14207				human
	human	Bjornson 1979 The septic burned 18	0.459469	0.824537	0.679861	-1.15659	2.07553	0.557244	0.57736	6	2	0.541816		0.498317				human
	human	Bjornson 1979 The septic burned 19	-0.143997	0.81729	0.667963	-1.74586	1.45786	-0.176188	0.860146	6	2	0.545065		0.0702202				human
	human	Bjornson 1979 The septic burned 20	1.14339	0.926793	0.858945	-0.673091	2.95987	1.23371	0.217313	4	2	0.497205		0.942149				human
	human	Bjornson 1979 The septic burned 21	1.05673	0.918181	0.843056	-0.742873	2.85633	1.15089	0.249776	4	2	0.500864		0.886501				human
	human	Bjornson 1979 The septic burned 22	0.961341	0.909404	0.827015	-0.821057	2.74374	1.05711	0.29046	4	2	0.504613		0.824507				human
	human	Bjornson 1979 The septic burned 23	0.259554	0.869261	0.755614	-1.44417	1.96327	0.298592	0.765252	4	2	0.522004		0.349816				human
	human	Bjornson 1979 The septic burned 24	0.257001	0.916481	0.839938	-1.53927	2.05327	0.280421	0.779155	3	2	0.501588		0.341129				human
	human	Bjornson 1979 The septic burned 25	0.537384	0.928553	0.862211	-1.28255	2.35732	0.578732	0.56277	3	2	0.49646		0.529818				human
	human	Bjornson 1979 The septic burned 26	1.64605	1.05085	1.10428	-0.413573	3.70568	1.5664	0.117254	3	2	0.446807		1.21672				human
	human	Bjornson 1979 The septic burned 27	0.448819	0.923838	0.853477	-1.36187	2.25951	0.48582	0.627095	3	2	0.498458		0.470611				human
	human	Bjornson 1979 The septic burned 28	2.35869	1.10164	1.21362	0.199505	4.51786	2.14106	0.032269	4	2	0.427496		1.63904				human
	human	Bjornson 1979 The septic burned 29	0.678686	0.88791	0.788385	-1.06159	2.41896	0.764363	0.444651	4	2	0.513876		0.636733				human
	human	Bjornson 1979 The septic burned 30	-0.139778	0.866965	0.751628	-1.839	1.55944	-0.161227	0.871915	4	2	0.523011		0.0717188				human
	human	Bjornson 1979 The septic burned 31	-0.524595	0.879166	0.772933	-2.24773	1.19854	-0.596696	0.55071	4	2	0.517677		-0.195586				human
	human	Bjornson 1980 Complement, opsonins, and 32	2.70804	0.925968	0.857417	0.89318	4.52291	2.92455	0.0034495	4	5	0.497555		2.00643				human
	human	Bjornson 1980 Complement, opsonins, and 33	3.93705	1.14505	1.31113	1.6928	6.1813	3.43833	0.000585307	4	5	0.411629		2.58399				human
	human	Bjornson 1980 Complement, opsonins, and 34	4.23119	1.20192	1.44461	1.87547	6.5869	3.52036	0.00043096	4	5	0.391727		2.69787				human
	human	Bjornson 1980 Complement, opsonins, and 35	1.08952	0.718295	0.515948	-0.318309	2.49736	1.51682	0.129312	4	5	0.590292		0.987128				human
	human	Deitch 1983 Opsonic activity of 81	-1.7248	0.565887	0.320228	-2.83391	-0.615679	-3.04795	0.00230405	18	5	0.660897		-1.16252				human
	human	Deitch 1983 Opsonic activity of 82	0.88295	0.662556	0.43898	-0.415636	2.18153	1.33264	0.182649	5	5	0.616179		0.85226				human
	human	Deitch 1986 Early protein alteration 83	-1.9842	0.381953	0.145888	-2.73281	-1.23558	-5.19486	2.0487e-07	15	29	0.739707		-1.4457				human
	human	Deitch 1986 Early protein alteration 84	1.44121	0.514809	0.265028	0.432201	2.45021	2.7995	0.00511817	5	29	0.68397		1.34372				human
	human	Dobke 1984 A quantitative measurement 85	-2.41269	0.798374	0.6374	-3.97747	-0.847905	-3.02201	0.00251106	27	2	0.553593		-1.55693				human
	human	Dobke 1984 A quantitative measurement 86	0.00720299	0.732829	0.537038	-1.42911	1.44352	0.00982903	0.992158	27	2	0.583574		0.184068				human
	human	Dobke 1984 A quantitative measurement 87	-0.0920495	0.732928	0.537183	-1.52856	1.34446	-0.125591	0.900055	27	2	0.583529		0.11094				human
	human	Dobke 1984 A quantitative measurement 88	-2.29598	0.792418	0.627926	-3.84909	-0.742874	-2.89744	0.0037622	27	2	0.556291		-1.4768				human
	human	Dobke 1984 A quantitative measurement 89	0.183792	0.733225	0.537619	-1.2533	1.62089	0.250662	0.802075	27	2	0.583391		0.314119				human
	human	Dobke 1984 A quantitative measurement 90	-0.557661	0.736477	0.542399	-2.00113	0.885809	-0.7572	0.44893	27	2	0.581891		-0.231755				human
	human	Dobke 1984 A quantitative measurement 91	0.279038	0.733743	0.538379	-1.15907	1.71715	0.380293	0.703728	27	2	0.583152		0.384201				human
	human	Dobke 1984 A quantitative measurement 92	-0.228403	0.733442	0.537936	-1.66592	1.20912	-0.311412	0.755487	27	2	0.583291		0.0104844				human
	human	Dobke 1984 A quantitative measurement 93	1.6121	0.762788	0.581845	0.117064	3.10714	2.11343	0.0345637	27	2	0.569797		1.35015				human
	human	Dobke 1984 A quantitative measurement 94	0.0605018	0.732871	0.5371	-1.3759	1.4969	0.0825545	0.934206	27	2	0.583555		0.223332				human
	human	Fjellstrom 1963 Changes in the 95	-1.15561	0.724011	0.524191	-2.57465	0.263421	-1.59613	0.11046	4	5	0.587648		-0.674988				human
	human	Gelfand 1983 Preferential activation and 100	-2.10695	0.605539	0.366677	-3.29379	-0.920119	-3.47947	0.00050241	8	9	0.642654		-1.4418				human
	human	Gelfand 1983 Preferential activation and 101	-0.368232	0.489999	0.240099	-1.32861	0.592149	-0.751495	0.452355	8	9	0.694926		-0.101031				human
	human	Gelfand 1983 Preferential activation and 102	-0.457326	0.492202	0.242262	-1.42202	0.507372	-0.929144	0.352815	8	9	0.693961		-0.172579				human
	human	Gelfand 1983 Preferential activation and 103	-0.0542048	0.486002	0.236198	-1.00675	0.898341	-0.111532	0.911194	8	9	0.696673		0.15177				human
	human	Gelfand 1983 Preferential activation and 104	0.000993802	0.485913	0.236111	-0.951378	0.953365	0.00204523	0.998368	8	9	0.696712		0.196234				human
	human	Heideman 1982 Effect of nonviable 107	-1.07935	0.424963	0.180594	-1.91226	-0.246439	-2.53987	0.0110894	8	26	0.722555		-0.686413				human
	human	Heideman 1982 Effect of nonviable 108	-0.272942	0.454194	0.206292	-1.16315	0.617262	-0.600936	0.547882	6	26	0.710358		-0.0246489				human
	human	Heideman 1982 Effect of nonviable 109	-0.802213	0.49884	0.248841	-1.77992	0.175495	-1.60816	0.107801	5	26	0.691044		-0.448865				human
	human	Heideman 1982 Effect of nonviable 110	0.373811	0.455315	0.207312	-0.518589	1.26621	0.820995	0.411649	6	26	0.709883		0.501227				human
	human	Jeschke 2008 Pathophysiologic response to 112	-1.18428	0.424287	0.18002	-2.01586	-0.352688	-2.79121	0.00525111	125	6	0.722832		-0.772638				human
	human	Jeschke 2008 Pathophysiologic response to 113	0.418606	0.418731	0.175335	-0.402091	1.2393	0.999701	0.317455	125	6	0.725102		0.543424				human
	human	Jeschke 2008 Pathophysiologic response to 114	0.756932	0.42054	0.176853	-0.0673102	1.58117	1.79991	0.0718753	125	6	0.724365		0.821047				human
	human	Jeschke 2008 Pathophysiologic response to 115	-0.837892	0.421125	0.177346	-1.66328	-0.0125025	-1.98965	0.0466292	125	6	0.724126		-0.488862				human
	human	Jeschke 2008 Pathophysiologic response to 116	0.326183	0.418417	0.175073	-0.4939	1.14626	0.779564	0.435648	125	6	0.72523		0.46751				human
	human	Jeschke 2008 Pathophysiologic response to 117	0.431218	0.41878	0.175376	-0.389575	1.25201	1.0297	0.30315	125	6	0.725082		0.553781				human
	human	Jeschke 2008 Pathophysiologic response to 118	0.762389	0.420577	0.176885	-0.0619274	1.5867	1.81272	0.069875	125	6	0.72435		0.82552				human
	human	Jeschke 2008 Pathophysiologic response to 119	0.143157	0.418025	0.174745	-0.676157	0.962471	0.342461	0.732004	125	6	0.72539		0.317117				human
	human	Jeschke 2014 Survivors versus nonsurvivors 120	-0.812855	0.329658	0.108674	-1.45897	-0.166737	-2.46575	0.0136726	151	10	0.759028		-0.479537				human
	human	Jeschke 2014 Survivors versus nonsurvivors 121	-0.206909	0.326735	0.106755	-0.847297	0.433479	-0.633264	0.526561	151	10	0.760051		0.0300663				human
	human	Jeschke 2014 Survivors versus nonsurvivors 122	0.0703843	0.326555	0.106638	-0.569651	0.710419	0.215536	0.829349	151	10	0.760114		0.263431				human
	human	Jeschke 2014 Survivors versus nonsurvivors 123	-1.14215	0.332677	0.110674	-1.79419	-0.490119	-3.43322	0.000596453	151	10	0.757964		-0.755933				human
	human	Jeschke 2014 Survivors versus nonsurvivors 124	0.3103	0.326989	0.106922	-0.330586	0.951186	0.948962	0.34264	151	10	0.759963		0.465292				human
	human	Jeschke 2014 Survivors versus nonsurvivors 125	0.30157	0.326963	0.106905	-0.339266	0.942407	0.922337	0.356353	151	10	0.759972		0.457949				human
	human	Jeschke 2014 Survivors versus nonsurvivors 126	0.397818	0.327283	0.107114	-0.243644	1.03928	1.21552	0.224169	151	10	0.75986		0.538901				human
	human	Jeschke 2014 Survivors versus nonsurvivors 127	0.629419	0.32841	0.107853	-0.0142524	1.27309	1.91657	0.0552931	151	10	0.759466		0.733586				human
	human	Jeschke 2014 Survivors versus nonsurvivors 128	0.522223	0.327825	0.107469	-0.120303	1.16475	1.59299	0.111162	151	10	0.75967		0.643499				human
	human	Jeschke 2014 Survivors versus nonsurvivors 129	-0.358352	0.327141	0.107021	-0.999537	0.282833	-1.0954	0.27334	151	10	0.759909		-0.0973698				human
	human	Jeschke 2014 Survivors versus nonsurvivors 130	0.306089	0.326976	0.106913	-0.334773	0.946951	0.93612	0.349211	151	10	0.759967		0.46175				human
	human	Kang 2003 Change of complement 131	-1.32321	0.541865	0.293618	-2.38524	-0.26117	-2.44195	0.0146083	18	5	0.671822		-0.854558				human
	human	Kang 2003 Change of complement 132	-3.87203	0.894289	0.799753	-5.6248	-2.11925	-4.32973	1.49295e-05	10	5	0.511115		-2.50152				human
	human	Kang 2003 Change of complement 133	-0.214871	0.540696	0.292352	-1.27461	0.844874	-0.397396	0.691075	11	5	0.672351		0.0219673				human
	human	Kang 2003 Change of complement 134	-0.244547	0.559685	0.313247	-1.34151	0.852414	-0.436938	0.662156	9	5	0.663728		-0.00150186				human
	human	Kang 2003 Change of complement 135	-0.624494	0.513842	0.264034	-1.63161	0.382618	-1.21534	0.224236	18	5	0.6844		-0.304821				human
	human	Kang 2003 Change of complement 136	-1.59353	0.633878	0.401801	-2.8359	-0.351148	-2.51393	0.0119394	9	5	0.629514		-1.03393				human
	human	Kang 2003 Change of complement 137	-0.359578	0.508297	0.258366	-1.35582	0.636667	-0.707416	0.479308	18	5	0.686863		-0.0935183				human
	human	Kang 2003 Change of complement 138	-0.77505	0.565706	0.320023	-1.88381	0.333714	-1.37006	0.170669	10	5	0.660979		-0.417619				human
	human	Kang 2003 Change of complement 139	-0.727859	0.540036	0.291639	-1.78631	0.330593	-1.3478	0.177724	13	5	0.672649		-0.383971				human
	human	Kang 2003 Change of complement 140	-1.63229	0.637391	0.406267	-2.88155	-0.383027	-2.56089	0.0104404	9	5	0.627882		-1.06221				human
	human	Modi 2014 Study of complement 175	-0.00351892	0.816497	0.666668	-1.60382	1.59679	-0.00430978	0.996561	3	3	0.545421		0.17028				human
	human	Modi 2014 Study of complement 176	-2.34625	0.897679	0.805827	-4.10567	-0.586832	-2.61369	0.00895715	6	3	0.509652		-1.4478				human
	human	Modi 2014 Study of complement 177	-3.68013	0.931725	0.868112	-5.50628	-1.85398	-3.9498	7.82162e-05	12	3	0.495119		-2.3317				human
	human	Modi 2014 Study of complement 178	-3.12736	0.745734	0.556119	-4.58898	-1.66575	-4.19368	2.74471e-05	24	3	0.577627		-2.11439				human
	human	Modi 2014 Study of complement 179	-7.96603	1.03064	1.06223	-9.98605	-5.946	-7.72917	1.08802e-14	42	3	0.454708		-5.01951				human
	human	Modi 2014 Study of complement 180	-6.1509	1.61303	2.60186	-9.31238	-2.98942	-3.81326	0.000137147	6	3	0.276022		-2.98902				human
	human	Modi 2014 Study of complement 181	-6.1268	1.29148	1.66792	-8.65806	-3.59555	-4.74401	2.09526e-06	12	3	0.362411		-3.4125				human
	human	Modi 2014 Study of complement 183	-3.20412	0.795818	0.633326	-4.76389	-1.64434	-4.02619	5.66869e-05	18	3	0.55475		-2.12698				human
	human	Modi 2014 Study of complement 184	0.363625	0.823216	0.677685	-1.24985	1.9771	0.441712	0.658697	3	3	0.542407		0.430528				human
	human	Modi 2014 Study of complement 185	-0.0214135	0.707125	0.500025	-1.40735	1.36453	-0.0302825	0.975842	6	3	0.595467		0.164647				human
	human	Modi 2014 Study of complement 186	-1.00307	0.670973	0.450205	-2.31815	0.312015	-1.49495	0.134929	12	3	0.612263		-0.573932				human
	human	Modi 2014 Study of complement 187	-2.53826	0.703072	0.49431	-3.91626	-1.16026	-3.61024	0.000305912	24	3	0.597347		-1.71125				human
	human	Modi 2014 Study of complement 188	-2.93653	0.770846	0.594204	-4.44736	-1.4257	-3.80949	0.000139253	18	3	0.566111		-1.95462				human
	human	Modi 2014 Study of complement 189	-2.36213	0.647409	0.419139	-3.63103	-1.09323	-3.64858	0.00026369	42	3	0.623225		-1.61402				human
	human	Modi 2014 Study of complement 190	-3.02522	1.00421	1.00844	-4.99343	-1.057	-3.01253	0.00259081	6	3	0.465229		-1.82933				human
	human	Modi 2014 Study of complement 191	0.478273	0.651377	0.424291	-0.798402	1.75495	0.734249	0.462797	12	3	0.621379		0.548164				human
	human	Nathenson 1978 Decreased opsonic and 193	-3.67142	0.890233	0.792515	-5.41624	-1.92659	-4.12411	3.72175e-05	5	9	0.512869		-2.36732				human
	human	Nathenson 1978 Decreased opsonic and 194	0.356929	0.561837	0.315661	-0.744252	1.45811	0.635289	0.52524	5	9	0.662746		0.470925				human
	human	Nathenson 1978 Decreased opsonic and 195	0.644419	0.67952	0.461748	-0.687416	1.97625	0.948344	0.342954	3	9	0.608288		0.667311				human
	human	Nathenson 1978 Decreased opsonic and 196	1.21054	0.602866	0.363447	0.0289477	2.39214	2.00798	0.0446453	5	9	0.64389		1.12493				human
	human	Nathenson 1978 Decreased opsonic and 197	1.04307	0.699841	0.489778	-0.32859	2.41474	1.49044	0.136108	3	9	0.598846		0.959628				human
	human	Nathenson 1978 Decreased opsonic and 198	-3.14974	0.815738	0.665428	-4.74856	-1.55093	-3.86122	0.000112823	5	9	0.545763		-2.07085				human
	human	Nathenson 1978 Decreased opsonic and 199	-0.242776	0.559657	0.313216	-1.33968	0.854131	-0.433795	0.664437	5	9	0.663741		-0.000109775				human
	human	Nathenson 1978 Decreased opsonic and 200	-2.15892	0.691066	0.477573	-3.51338	-0.804452	-3.12404	0.00178387	5	9	0.602921		-1.43516				human
	human	Nathenson 1978 Decreased opsonic and 201	-1.08055	0.702207	0.493094	-2.45685	0.295746	-1.5388	0.123854	3	9	0.597749		-0.624828				human
	human	Nathenson 1978 Decreased opsonic and 202	17.0647	3.54655	12.578	10.1136	24.0159	4.81165	1.49691e-06	3	9	0.0778348		4.64499				human
	human	Nathenson 1978 Decreased opsonic and 203	-1.38183	0.615879	0.379306	-2.58893	-0.174735	-2.24368	0.024853	5	9	0.637867		-0.877711				human
	human	Nathenson 1978 Decreased opsonic and 204	1.02432	0.59041	0.348583	-0.132865	2.1815	1.73492	0.0827541	5	9	0.649639		0.985166				human
	human	Ninnemann 1980 Effect of thermal 205	1.81725	0.934381	0.873068	-0.0140981	3.64861	1.94488	0.0517899	6	2	0.493998		1.39566				human
	human	Ninnemann 1980 Effect of thermal 206	0.700983	0.775166	0.600883	-0.818315	2.22028	0.9043	0.365836	12	2	0.564139		0.683465				human
	human	Ninnemann 1980 Effect of thermal 207	0.759855	0.798346	0.637356	-0.804873	2.32458	0.951787	0.341205	9	2	0.553605		0.719257				human
	human	Ninnemann 1980 Effect of thermal 208	1.90315	1.02559	1.05183	-0.106964	3.91327	1.85567	0.0635008	4	2	0.456704		1.39764				human
	human	Ninnemann 1980 Effect of thermal 209	2.13248	0.975132	0.950883	0.221253	4.0437	2.18686	0.0287528	6	2	0.477041		1.58124				human
	human	Ninnemann 1980 Effect of thermal 210	1.94084	0.816783	0.667135	0.339974	3.54171	2.3762	0.017492	16	2	0.545293		1.55471				human
	human	Ninnemann 1980 Effect of thermal 211	1.91747	0.882175	0.778233	0.188435	3.6465	2.17357	0.0297377	9	2	0.516367		1.4965				human
	human	Ninnemann 1980 Effect of thermal 212	0.974987	0.963532	0.928393	-0.9135	2.86347	1.01189	0.311591	3	2	0.481821		0.814709				human
	human	Ninnemann 1980 Effect of thermal 213	0.95411	0.874656	0.765023	-0.760184	2.6684	1.09084	0.275343	5	2	0.519644		0.831734				human
	human	Ninnemann 1980 Effect of thermal 214	2.22816	0.852394	0.726576	0.557503	3.89883	2.61401	0.00894871	14	2	0.529425		1.73337				human
	human	Ninnemann 1980 Effect of thermal 215	2.36776	0.951481	0.905315	0.502896	4.23263	2.4885	0.0128282	8	2	0.486827		1.75571				human
	human	Ninnemann 1980 Effect of thermal 216	2.19359	0.954035	0.910183	0.323721	4.06347	2.29928	0.021489	7	2	0.485762		1.63676				human
	human	Ninnemann 1980 Effect of thermal 217	2.42409	0.879089	0.772797	0.701107	4.14707	2.7575	0.00582447	13	2	0.517711		1.84989				human
	human	Ninnemann 1980 Effect of thermal 218	2.5622	0.953684	0.909513	0.69301	4.43138	2.68663	0.00721769	9	2	0.485908		1.88469				human
	human	Ninnemann 1980 Effect of thermal 219	2.57033	1.08254	1.1719	0.448583	4.69207	2.37434	0.0175802	5	2	0.434664		1.78725				human
	human	Ninnemann 1980 Effect of thermal 220	3.10767	1.05256	1.10788	1.04469	5.17064	2.95249	0.00315224	8	2	0.446144		2.1567				human
	human	Ninnemann 1980 Effect of thermal 221	1.41619	0.786264	0.618211	-0.124862	2.95724	1.80116	0.0716777	16	2	0.559085		1.19606				human
	human	Ninnemann 1980 Effect of thermal 222	1.37882	0.814881	0.66403	-0.218313	2.97596	1.69206	0.0906353	11	2	0.546148		1.15544				human
	human	Ono 1993 Evaluation of opsonophagocytic 223	-1.83247	0.307652	0.0946497	-2.43546	-1.22949	-5.95632	2.57978e-09	30	30	0.766573		-1.34369				human
	human	Ono 1994 Opsonic activity of 224	-2.3831	0.903055	0.815508	-4.15305	-0.613141	-2.63893	0.00831689	6	3	0.507337		-1.4698				human
	human	Ono 1994 Opsonic activity of 225	-3.18024	1.03048	1.06189	-5.19994	-1.16054	-3.08618	0.00202746	6	3	0.454773		-1.90932				human
	human	Peng 2006 Glutamine granule-supplemented enteral 226	-0.0373116	0.49346	0.243503	-1.00448	0.929853	-0.0756122	0.939728	23	5	0.693409		0.164985				human
	human	Peng 2006 Glutamine granule-supplemented enteral 227	-0.00759983	0.493436	0.243479	-0.974717	0.959517	-0.0154019	0.987712	23	5	0.69342		0.188861				human
	human	Plassart 1994 Plasma fibronectin and 228	-0.0574991	0.745411	0.555638	-1.51848	1.40348	-0.0771375	0.938514	18	2	0.577775		0.135716				human
	human	Plassart 1994 Plasma fibronectin and 229	-0.113332	0.745571	0.555877	-1.57462	1.34796	-0.152006	0.879182	18	2	0.577701		0.0947814				human						****
	human	Plassart 1994 Plasma fibronectin and 230	-0.0518434	0.745401	0.555623	-1.5128	1.40912	-0.069551	0.944551	18	2	0.57778		0.139862				human
	human	Plassart 1994 Plasma fibronectin and 231	-0.257937	0.746471	0.557219	-1.72099	1.20512	-0.345543	0.729687	18	2	0.577288		-0.0112115				human
	human	Plassart 1994 Plasma fibronectin and 232	-0.0196849	0.745362	0.555565	-1.48057	1.4412	-0.0264099	0.97893	18	2	0.577798		0.163439				human
	human	Plassart 1994 Plasma fibronectin and 233	0.0672647	0.745432	0.555669	-1.39375	1.52828	0.0902359	0.9281	18	2	0.577766		0.227172				human
	human	Plassart 1994 Plasma fibronectin and 234	-0.112106	0.745567	0.55587	-1.57339	1.34918	-0.150363	0.880478	18	2	0.577704		0.0956804				human
	human	Plassart 1994 Plasma fibronectin and 235	-0.061847	0.74542	0.555651	-1.52284	1.39915	-0.0829693	0.933876	18	2	0.577771		0.132528				human
	human	Sadhu 2021 A study of 236	0.603062	0.402788	0.162238	-0.186388	1.39251	1.49722	0.134336	60	7	0.731526		0.698108				human
	human	Sadhu 2021 A study of 237	0.537748	0.402097	0.161682	-0.250347	1.32584	1.33736	0.181105	60	7	0.731802		0.644315				human
	human	Sadhu 2021 A study of 238	0.672528	0.403608	0.162899	-0.118529	1.46358	1.66629	0.0956555	60	7	0.731199		0.755281				human
	human	Sadhu 2021 A study of 239	0.0913071	0.399482	0.159586	-0.691664	0.874278	0.228564	0.819208	60	7	0.732841		0.275914				human
	human	Sadhu 2021 A study of 240	0.23844	0.399935	0.159948	-0.545419	1.0223	0.596196	0.551044	60	7	0.732661		0.39743				human
	human	Sadhu 2021 A study of 241	-0.156985	0.399634	0.159708	-0.940254	0.626284	-0.392821	0.694452	60	7	0.732781		0.0707651				human
	human	Sharma 1980 Profile of complement 242	-3.784	0.945491	0.893954	-5.63712	-1.93087	-4.00215	6.27704e-05	12	3	0.489329		-2.38799				human
	human	Sharma 1980 Profile of complement 243	-2.58032	0.799125	0.638601	-4.14657	-1.01406	-3.22893	0.00124256	12	3	0.553253		-1.67668				human
	human	Sharma 1980 Profile of complement 244	-1.78106	0.722777	0.522406	-3.19768	-0.364446	-2.46419	0.0137322	12	3	0.588219		-1.13795				human
	human	Sharma 1980 Profile of complement 245	-1.98726	0.740477	0.548307	-3.43857	-0.53595	-2.68375	0.00728007	12	3	0.580047		-1.28143				human
	human	Sharma 1980 Profile of complement 246	-1.7596	0.721022	0.519873	-3.17278	-0.346425	-2.44043	0.0146699	12	3	0.58903		-1.12286				human
	human	Sharma 1980 Profile of complement 247	-2.41752	0.781972	0.61148	-3.95016	-0.884884	-3.09157	0.00199101	12	3	0.561037		-1.57091				human
	human	Sharma 1980 Profile of complement 248	-3.22319	0.873479	0.762966	-4.93518	-1.51121	-3.69006	0.000224198	12	3	0.520158		-2.0725				human
	human	Yang 2000 A profile of 256	-0.720098	0.584957	0.342174	-1.86659	0.426396	-1.23103	0.218313	13	4	0.65215		-0.371989				human
	human	Yang 2000 A profile of 257	-0.753141	0.647024	0.41864	-2.02128	0.515003	-1.16401	0.244421	7	4	0.623404		-0.388812				human
	human	Yang 2000 A profile of 258	-0.763705	0.667704	0.445829	-2.07238	0.544972	-1.14378	0.252716	6	4	0.613784		-0.393765				human
	human	Yang 2000 A profile of 259	-2.44918	0.651896	0.424969	-3.72687	-1.17149	-3.75701	0.000171954	20	4	0.621138		-1.67748				human
	human	Yang 2000 A profile of 260	-3.09925	0.780662	0.609433	-4.62932	-1.56918	-3.97002	7.18651e-05	13	4	0.561634		-2.06442				human
	human	Yang 2000 A profile of 261	-1.98987	0.756861	0.572839	-3.47329	-0.506453	-2.62911	0.00856079	7	4	0.572514		-1.27494				human
	human	Yang 2000 A profile of 262	0.196284	0.572762	0.328056	-0.926309	1.31888	0.342697	0.731826	13	4	0.65775		0.343437				human
	human	Yang 2000 A profile of 263	0.153864	0.627641	0.393933	-1.07629	1.38402	0.245147	0.806343	7	4	0.632411		0.304172				human
	human	Yang 2000 A profile of 264	0.215041	0.647286	0.418979	-1.05362	1.4837	0.33222	0.739723	6	4	0.623282		0.348544				human
	human	Yang 2000 A profile of 265	-1.55749	0.588332	0.346135	-2.7106	-0.404382	-2.6473	0.00811372	21	4	0.650596		-1.02317				human
	human	Yang 2000 A profile of 266	-0.794739	0.582214	0.338973	-1.93586	0.34638	-1.36503	0.172244	14	4	0.653411		-0.430561				human
	human	Yang 2000 A profile of 267	-1.63158	0.71684	0.513859	-3.03656	-0.226597	-2.27607	0.0228418	7	4	0.590966		-1.02979				human
Random	human		-0.242637	0.103993	0.0108145	-0.446458	-0.0388151	-2.33321	0.019637
Pred Int	human		-0.242637			-2.51674	2.031
	mouse	Gelfand 1982 Alternative complement pathway 96	1.051	0.917633	0.84205	-0.747528	2.84953	1.14534	0.252069	4	2	5.99285		1.23276				mouse
	mouse	Gelfand 1982 Alternative complement pathway 97	0.664748	0.887031	0.786824	-1.0738	2.4033	0.749408	0.453611	4	2	6.02494		1.1122				mouse
	mouse	Gelfand 1982 Alternative complement pathway 98	0.21823	0.868314	0.753969	-1.48363	1.92009	0.251326	0.801562	4	2	6.04419		0.970423				mouse
	mouse	Gelfand 1982 Alternative complement pathway 99	3.46244	1.58068	2.49856	0.364356	6.56052	2.19047	0.0284902	2	2	5.16737		1.85378				mouse
	mouse	Kiang 2013 Skin injuries reduce 141	-14.2885	3.64144	13.2601	-21.4256	-7.15142	-3.92386	8.7141e-05	4	4	2.72705		-2.44061				mouse
	mouse	Kiang 2013 Skin injuries reduce 142	-10.0142	2.60148	6.76772	-15.113	-4.91535	-3.8494	0.000118405	4	4	3.81357		-1.82275				mouse
	mouse	Kiang 2013 Skin injuries reduce 143	-6.25416	1.716	2.94466	-9.61747	-2.89086	-3.64461	0.000267792	4	4	4.98254		-1.00401				mouse
	mouse	Kiang 2013 Skin injuries reduce 144	-4.60855	1.35182	1.82742	-7.25808	-1.95903	-3.40914	0.000651675	4	4	5.47279		-0.552672				mouse
	mouse	Kiang 2013 Skin injuries reduce 145	-0.799339	0.734802	0.539934	-2.23952	0.640846	-1.08783	0.27667	4	4	6.17269		0.650269				mouse
	mouse	Kiang 2013 Skin injuries reduce 146	-5.25578	1.49213	2.22645	-8.1803	-2.33126	-3.52233	0.000427765	4	4	5.287		-0.736658				mouse
	mouse	Kiang 2013 Skin injuries reduce 147	0.837948	0.737485	0.543885	-0.607497	2.28339	1.13622	0.255863	4	4	6.17027		1.18275				mouse
	mouse	Kiang 2013 Skin injuries reduce 148	-9.45408	2.46703	6.08623	-14.2894	-4.6188	-3.83217	0.000127016	4	4	3.98002		-1.71907				mouse
	mouse	Kiang 2013 Skin injuries reduce 149	-8.86922	2.32732	5.41644	-13.4307	-4.30774	-3.81091	0.000138458	4	4	4.15841		-1.60426				mouse
	mouse	Kiang 2013 Skin injuries reduce 150	2.33227	0.916497	0.839967	0.535966	4.12857	2.54476	0.0109352	4	4	5.99405		1.64331				mouse
	mouse	Kiang 2013 Skin injuries reduce 151	1.65753	0.819581	0.671713	0.0511804	3.26388	2.02241	0.0431339	4	4	6.09294		1.43965				mouse
	mouse	Kiang 2013 Skin injuries reduce 152	-3.32915	1.09211	1.1927	-5.46965	-1.18866	-3.04837	0.00230088	4	4	5.79683		-0.167176				mouse
	mouse	Kiang 2013 Skin injuries reduce 153	-3.8483	1.19398	1.42559	-6.18845	-1.50814	-3.22308	0.00126818	4	4	5.67357		-0.326793				mouse
	mouse	Kiang 2013 Skin injuries reduce 154	-4.75658	1.3835	1.91407	-7.46819	-2.04498	-3.43808	0.000585846	4	4	5.43135		-0.595458				mouse
	mouse	Kiang 2013 Skin injuries reduce 155	-6.1418	1.69045	2.85761	-9.45501	-2.82859	-3.63324	0.000279881	4	4	5.01757		-0.974954				mouse
Random	mouse		-2.79789	0.788307	0.621427	-4.34295	-1.25284	-3.54924	0.000386339
Pred Int	mouse		-2.79789			-9.51919	3.923
	pig	Korkmaz 2017 The local and 156	1.26746	0.875826	0.767071	-0.449122	2.98405	1.44717	0.147851	6	2	6.12451		-0.0342669				pig
	pig	Korkmaz 2017 The local and 157	1.88382	0.942584	0.888464	0.0363852	3.73125	1.99857	0.0456554	6	2	5.2877		0.640201				pig
	pig	Korkmaz 2017 The local and 158	0.360119	0.821445	0.674772	-1.24988	1.97012	0.438397	0.661098	6	2	6.96225		-1.18186				pig
	pig	Korkmaz 2017 The local and 159	1.65394	0.915225	0.837637	-0.139864	3.44775	1.80714	0.0707397	6	2	5.60855		0.401941				pig
	pig	Korkmaz 2017 The local and 160	1.27056	0.902944	0.815308	-0.499181	3.0403	1.40713	0.15939	5	2	5.76216		-0.0296456				pig
	pig	Korkmaz 2017 The local and 161	1.91503	0.980792	0.961954	-0.00728436	3.83735	1.95254	0.0508745	5	2	4.88374		0.646589				pig
	pig	Korkmaz 2017 The local and 162	1.55449	0.904264	0.817694	-0.217838	3.32681	1.71906	0.0856029	6	2	5.74535		0.293818				pig
	pig	Korkmaz 2017 The local and 163	1.68256	0.91848	0.843605	-0.117626	3.48275	1.8319	0.0669666	6	2	5.56888		0.432494				pig
	pig	Korkmaz 2021 C1 inhibitor administration 164	1.29378	0.828973	0.687196	-0.330974	2.91854	1.56071	0.118593	9	2	6.83638		-0.00344926				pig
	pig	Korkmaz 2021 C1 inhibitor administration 165	1.54074	0.847947	0.719015	-0.121207	3.20269	1.81702	0.0692136	9	2	6.53385		0.297881				pig
	pig	Korkmaz 2021 C1 inhibitor administration 166	1.27016	0.827311	0.684443	-0.351341	2.89166	1.53529	0.124714	9	2	6.86388		-0.0330469				pig
	pig	Korkmaz 2021 C1 inhibitor administration 167	3.36626e-06	0.781736	0.611111	-1.53217	1.53218	4.30613e-06	0.999997	9	2	7.68753		-1.72622				pig
	pig	Korkmaz 2021 C1 inhibitor administration 168	1.64136	0.871609	0.759703	-0.0669643	3.34968	1.88314	0.059682	8	2	6.18391		0.408438				pig
	pig	Korkmaz 2021 C1 inhibitor administration 169	1.02936	0.823395	0.677979	-0.584467	2.64318	1.25014	0.211249	8	2	6.92932		-0.336356				pig
	pig	Korkmaz 2021 C1 inhibitor administration 170	1.46341	0.841698	0.708455	-0.18629	3.1131	1.73864	0.0820985	9	2	6.63124		0.205166				pig
	pig	Korkmaz 2021 C1 inhibitor administration 171	1.65169	0.857388	0.735114	-0.0287641	3.33213	1.92642	0.0540525	9	2	6.39075		0.42812				pig
Random	pig		1.29654	0.216747	0.0469793	0.871727	1.72136	5.98182	2.20654e-09
Pred Int	pig
	rat	Begieneman 2012 Prolonged C1 inhibitor 1	7.14164	1.19526	1.42864	4.79898	9.48431	5.97497	2.30126e-09	7	14	12.5229		1.38359				rat
	rat	Cuddy 1984 Depression of in 79	-1.41691	0.645743	0.416984	-2.68254	-0.151273	-2.19423	0.0282192	6	6	13.4011		-0.982815				rat
	rat	Cuddy 1984 Depression of in 80	-4.59277	1.10101	1.21223	-6.75072	-2.43483	-4.1714	3.0273e-05	6	6	12.701		-1.82415				rat
	rat	Hatherill 1986 Thermal injury, intravascular 105	-0.554828	0.743353	0.552573	-2.01177	0.902116	-0.746387	0.455434	5	3	13.2763		-0.734943				rat
	rat	Hatherill 1986 Thermal injury, intravascular 106	0.329747	0.734935	0.540129	-1.1107	1.77019	0.448675	0.653666	5	3	13.2876		-0.486271				rat
	rat	Till 1983 Oxygen radical dependent 253	-1.72561	0.848199	0.719442	-3.38805	-0.0631739	-2.03444	0.0419069	5	3	13.1259		-1.05743				rat
	rat	Waymack 1989 The effect of 254	8.38149	1.62531	2.64165	5.19593	11.567	5.15684	2.51148e-07	10	5	11.6107		1.64853				rat
	rat	Waymack 1989 The effect of 255	12.1002	2.27608	5.18052	7.63921	16.5613	5.31627	1.05916e-07	10	5	10.0746		2.41763				rat
Random	rat		2.05699	1.39046	1.93338	-0.668262	4.78224	1.47936	0.139044
Pred Int	rat		2.05699			-7.71334	11.827
Random	Overall		0.0434734	0.0870149	0.00757159	-0.127073	0.214019	0.499608	0.617351
Pred Int	Overall		0.0434734			-2.63568	2.723
			Std diff in means	Standard error	Variance	Lower limit	Upper limit	Z-Value	p-Value	studies	entries	animals	Q-value	df (Q)	P-value	I-squared
Random	dog		2.16645	0.465747	0.21692	1.2536	3.0793	4.65156	3.2943e-06	1	4	32	0.738055	3	0.864219	0
Random	guinea-pig		-0.515403	0.293846	0.0863457	-1.09133	0.060525	-1.75399	0.0794324	5	46	184	167.311	45	5.55112e-16	73.1039
Random	human		-0.242637	0.103993	0.0108145	-0.446458	-0.0388151	-2.33321	0.019637	22	216	671	790.864	169	0	78.631
Random	mouse		-2.79789	0.788307	0.621427	-4.34295	-1.25284	-3.54924	0.000386339	2	19	74	148.397	18	0	87.8704
Random	pig		1.29654	0.216747	0.0469793	0.871727	1.72136	5.98182	2.20654e-09	2	16	15	5.8052	15	0.982837	0
Random	rat		2.05699	1.39046	1.93338	-0.668262	4.78224	1.47936	0.139044	5	8	54	117.639	7	0	94.0496
Random	Overall		0.0434734	0.0870149	0.00757159	-0.127073	0.214019	0.499608	0.617351	37	309	1030	1230.75	257	0		within
													82.4408	5	2.22045e-16		between
													1313.19	262	0	80.0487	overall

## Sheet: Co3_ani
Model	Group by	Study name	Statistics for each study							Sample size	Sample size	Weight (Separate tau)	Weight (Separate tau)	Residual (Separate tau)	Residual (Separate tau)	Residual (Separate tau)		Comparison
			Std diff in means	Standard error	Variance	Lower limit	Upper limit	Z-Value	p-Value	Burn	Healthy	Relative weight	Relative weight	Std Residual	Std Residual	Std Residual
	animal	Begieneman 2012 Prolonged C1 inhibitor 1	7.14164	1.19526	1.42864	4.79898	9.48431	5.97497	2.30126e-09	7	14	1.0564		3.07826				animal
	animal	Bjornson 1986 Temporal relationships among 36	-1.59043	1.14725	1.31618	-3.83899	0.658142	-1.38629	0.165657	2	2	1.0773		-0.5737				animal
	animal	Bjornson 1986 Temporal relationships among 37	-2.84855	1.41925	2.01428	-5.63024	-0.0668665	-2.00708	0.0447414	2	2	0.959458		-1.04152				animal
	animal	Bjornson 1986 Temporal relationships among 38	-2.71529	1.38622	1.9216	-5.43223	0.0016458	-1.95878	0.0501389	2	2	0.973597		-0.995847				animal
	animal	Bjornson 1986 Temporal relationships among 39	-0.193247	1.00233	1.00467	-2.15778	1.77129	-0.192798	0.847117	2	2	1.13977		0.0159854				animal
	animal	Bjornson 1986 Temporal relationships among 40	4.05263	1.74728	3.05298	0.628031	7.47723	2.3194	0.0203735	2	2	0.825156		1.57871				animal
	animal	Bjornson 1986 Temporal relationships among 41	1.69379	1.1656	1.35862	-0.590737	3.97832	1.45315	0.146181	2	2	1.06932		0.808317				animal
	animal	Bjornson 1986 Temporal relationships among 42	3.5001	1.43471	2.0584	0.688112	6.31208	2.43958	0.0147043	3	2	0.952871		1.47857				animal
	animal	Bjornson 1986 Temporal relationships among 43	-3.15356	1.35197	1.82783	-5.80338	-0.503745	-2.33256	0.019671	3	2	0.988334		-1.18039				animal
	animal	Bjornson 1986 Temporal relationships among 44	4.6964	1.9383	3.75702	0.897395	8.49541	2.42294	0.0153953	2	2	0.753651		1.73493				animal
	animal	Bjornson 1986 Temporal relationships among 45	1.21341	1.08814	1.18404	-0.919305	3.34612	1.11512	0.264798	2	2	1.10295		0.61605				animal
	animal	Bjornson 1986 Temporal relationships among 46	-0.867873	1.04602	1.09415	-2.91803	1.18228	-0.829693	0.406712	2	2	1.1211		-0.274449				animal
	animal	Bjornson 1986 Temporal relationships among 47	1.78427	1.18235	1.39795	-0.533096	4.10163	1.50909	0.131277	2	2	1.06202		0.843408				animal
	animal	Bjornson 1988 Nonsteroidal anti-inflammatory drugs 49	-5.23265	1.74118	3.03172	-8.6453	-1.81999	-3.00523	0.00265384	4	2	0.827527		-1.84673				animal
	animal	Bjornson 1988 Nonsteroidal anti-inflammatory drugs 50	-4.76963	1.62659	2.64578	-7.95768	-1.58158	-2.9323	0.00336467	4	2	0.873066		-1.72169				animal
	animal	Bjornson 1988 Nonsteroidal anti-inflammatory drugs 51	-2.62408	1.15057	1.32382	-4.87917	-0.369002	-2.28068	0.0225676	4	2	1.07586		-1.00894				animal
	animal	Bjornson 1988 Nonsteroidal anti-inflammatory drugs 52	-6.04564	1.94828	3.79581	-9.8642	-2.22707	-3.10306	0.00191533	4	2	0.75007		-2.04311				animal
	animal	Bjornson 1988 Nonsteroidal anti-inflammatory drugs 53	-9.56713	2.89439	8.3775	-15.24	-3.89423	-3.3054	0.000948396	4	2	0.480428		-2.62171				animal
	animal	Bjornson 1988 Nonsteroidal anti-inflammatory drugs 54	-8.96086	2.7279	7.44142	-14.3074	-3.61428	-3.2849	0.00102019	4	2	0.518511		-2.54728				animal
	animal	Bjornson 1988 Nonsteroidal anti-inflammatory drugs 55	-3.16682	1.25926	1.58573	-5.63492	-0.698723	-2.51483	0.0119089	4	2	1.02853		-1.20986				animal
	animal	Bjornson 1988 Nonsteroidal anti-inflammatory drugs 56	-2.70371	1.16583	1.35917	-4.9887	-0.418713	-2.31912	0.0203887	4	2	1.06922		-1.03924				animal
	animal	Bjornson 1988 Nonsteroidal anti-inflammatory drugs 57	-2.09413	1.05615	1.11545	-4.16414	-0.0241152	-1.9828	0.0473901	4	2	1.11674		-0.800547				animal
	animal	Bjornson 1988 Nonsteroidal anti-inflammatory drugs 58	-2.30508	1.09215	1.19278	-4.44565	-0.164514	-2.1106	0.0348069	4	2	1.10121		-0.884857				animal
	animal	Bjornson 1988 Nonsteroidal anti-inflammatory drugs 59	-3.34108	1.29624	1.68024	-5.88166	-0.8005	-2.57752	0.00995122	4	2	1.01245		-1.27149				animal
	animal	Bjornson 1988 Nonsteroidal anti-inflammatory drugs 60	0.604157	0.883412	0.780417	-1.1273	2.33561	0.68389	0.494045	4	2	1.18942		0.369892				animal
	animal	Bjornson 1988 Nonsteroidal anti-inflammatory drugs 61	-1.18223	0.930845	0.866473	-3.00666	0.642189	-1.27007	0.204061	4	2	1.16987		-0.418644				animal
	animal	Bjornson 1988 Nonsteroidal anti-inflammatory drugs 62	-1.62758	0.985267	0.970751	-3.55867	0.303508	-1.65192	0.0985514	4	2	1.14701		-0.608353				animal
	animal	Bjornson 1988 Nonsteroidal anti-inflammatory drugs 63	0.466375	0.876428	0.768125	-1.25139	2.18414	0.532132	0.594635	4	2	1.19227		0.309175				animal
	animal	Bjornson 1988 Nonsteroidal anti-inflammatory drugs 64	0.474508	0.876791	0.768763	-1.24397	2.19299	0.541187	0.588378	4	2	1.19212		0.312766				animal
	animal	Bjornson 1988 Nonsteroidal anti-inflammatory drugs 65	-1.21414	0.934262	0.872845	-3.04526	0.616979	-1.29957	0.193748	4	2	1.16844		-0.432405				animal
	animal	Bjornson 1988 Nonsteroidal anti-inflammatory drugs 66	1.30061	0.94391	0.890965	-0.54942	3.15064	1.3779	0.168235	4	2	1.16442		0.671433				animal
	animal	Bjornson 1988 Nonsteroidal anti-inflammatory drugs 67	0.71093	0.89001	0.792119	-1.03346	2.45532	0.798789	0.424413	4	2	1.18673		0.416755				animal
	animal	Bjornson 1988 Nonsteroidal anti-inflammatory drugs 68	0.402256	0.873776	0.763484	-1.31031	2.11483	0.460365	0.645254	4	2	1.19335		0.28084				animal
	animal	Bjornson 1988 Nonsteroidal anti-inflammatory drugs 69	0.27113	0.869555	0.756126	-1.43317	1.97543	0.311803	0.75519	4	2	1.19506		0.222765				animal
	animal	Bjornson 1988 Nonsteroidal anti-inflammatory drugs 70	1.10649	0.923053	0.852026	-0.702662	2.91564	1.19873	0.230634	4	2	1.17311		0.588491				animal
	animal	Bjornson 1988 Nonsteroidal anti-inflammatory drugs 71	0.732312	0.891454	0.79469	-1.01491	2.47953	0.821481	0.411373	4	2	1.18613		0.426117				animal
	animal	Bjornson 1988 Nonsteroidal anti-inflammatory drugs 72	1.32119	0.946289	0.895463	-0.533499	3.17589	1.39618	0.162659	4	2	1.16342		0.680168				animal
	animal	Bjornson 1988 Nonsteroidal anti-inflammatory drugs 73	0.52366	0.87912	0.772852	-1.19938	2.2467	0.595664	0.551399	4	2	1.19117		0.33445				animal
	animal	Bjornson 1988 Nonsteroidal anti-inflammatory drugs 74	1.27773	0.941303	0.88605	-0.567184	3.12265	1.35741	0.174651	4	2	1.16551		0.661712				animal
	animal	Bjornson 1988 Nonsteroidal anti-inflammatory drugs 75	0.623746	0.884546	0.782422	-1.10993	2.35742	0.70516	0.480711	4	2	1.18896		0.378503				animal
	animal	Bjornson 1988 Nonsteroidal anti-inflammatory drugs 76	1.02815	0.915473	0.838092	-0.766142	2.82245	1.12308	0.261402	4	2	1.17625		0.55475				animal
	animal	Bjornson 1988 Nonsteroidal anti-inflammatory drugs 77	0.973489	0.91048	0.828973	-0.811019	2.758	1.0692	0.284978	4	2	1.17831		0.53112				animal
	animal	Bjornson 1988 Nonsteroidal anti-inflammatory drugs 78	0.173368	0.86747	0.752505	-1.52684	1.87358	0.199855	0.841594	4	2	1.19591		0.179379				animal
	animal	Cuddy 1984 Depression of in 79	-1.41691	0.645743	0.416984	-2.68254	-0.151273	-2.19423	0.0282192	6	6	1.27977		-0.54609				animal
	animal	Cuddy 1984 Depression of in 80	-4.59277	1.10101	1.21223	-6.75072	-2.43483	-4.1714	3.0273e-05	6	6	1.09737		-1.85714				animal
	animal	Gelfand 1982 Alternative complement pathway 96	1.051	0.917633	0.84205	-0.747528	2.84953	1.14534	0.252069	4	2	1.17535		0.564606				animal
	animal	Gelfand 1982 Alternative complement pathway 97	0.664748	0.887031	0.786824	-1.0738	2.4033	0.749408	0.453611	4	2	1.18794		0.396508				animal
	animal	Gelfand 1982 Alternative complement pathway 98	0.21823	0.868314	0.753969	-1.48363	1.92009	0.251326	0.801562	4	2	1.19557		0.199296				animal
	animal	Gelfand 1982 Alternative complement pathway 99	3.46244	1.58068	2.49856	0.364356	6.56052	2.19047	0.0284902	2	2	0.891785		1.41552				animal
	animal	Hatherill 1986 Thermal injury, intravascular 105	-0.554828	0.743353	0.552573	-2.01177	0.902116	-0.746387	0.455434	5	3	1.2445		-0.147324				animal
	animal	Hatherill 1986 Thermal injury, intravascular 106	0.329747	0.734935	0.540129	-1.1107	1.77019	0.448675	0.653666	5	3	1.24766		0.254302				animal
	animal	Inoue 1989 Prevention of yeast 111	-3.59319	0.854615	0.730367	-5.26821	-1.91818	-4.20445	2.61713e-05	10	5	1.2011		-1.49855				animal
	animal	Kiang 2013 Skin injuries reduce 141	-14.2885	3.64144	13.2601	-21.4256	-7.15142	-3.92386	8.7141e-05	4	4	0.347356		-3.35425				animal
	animal	Kiang 2013 Skin injuries reduce 142	-10.0142	2.60148	6.76772	-15.113	-4.91535	-3.8494	0.000118405	4	4	0.549881		-2.94014				animal
	animal	Kiang 2013 Skin injuries reduce 143	-6.25416	1.716	2.94466	-9.61747	-2.89086	-3.64461	0.000267792	4	4	0.837379		-2.23714				animal
	animal	Kiang 2013 Skin injuries reduce 144	-4.60855	1.35182	1.82742	-7.25808	-1.95903	-3.40914	0.000651675	4	4	0.988399		-1.76791				animal
	animal	Kiang 2013 Skin injuries reduce 145	-0.799339	0.734802	0.539934	-2.23952	0.640846	-1.08783	0.27667	4	4	1.24771		-0.258586				animal
	animal	Kiang 2013 Skin injuries reduce 146	-5.25578	1.49213	2.22645	-8.1803	-2.33126	-3.52233	0.000427765	4	4	0.928586		-1.9663				animal
	animal	Kiang 2013 Skin injuries reduce 147	0.837948	0.737485	0.543885	-0.607497	2.28339	1.13622	0.255863	4	4	1.24671		0.484962				animal
	animal	Kiang 2013 Skin injuries reduce 148	-9.45408	2.46703	6.08623	-14.2894	-4.6188	-3.83217	0.000127016	4	4	0.585729		-2.86127				animal
	animal	Kiang 2013 Skin injuries reduce 149	-8.86922	2.32732	5.41644	-13.4307	-4.30774	-3.81091	0.000138458	4	4	0.625827		-2.77062				animal
	animal	Kiang 2013 Skin injuries reduce 150	2.33227	0.916497	0.839967	0.535966	4.12857	2.54476	0.0109352	4	4	1.17582		1.12952				animal
	animal	Kiang 2013 Skin injuries reduce 151	1.65753	0.819581	0.671713	0.0511804	3.26388	2.02241	0.0431339	4	4	1.21508		0.846032				animal
	animal	Kiang 2013 Skin injuries reduce 152	-3.32915	1.09211	1.1927	-5.46965	-1.18866	-3.04837	0.00230088	4	4	1.10123		-1.32157				animal
	animal	Kiang 2013 Skin injuries reduce 153	-3.8483	1.19398	1.42559	-6.18845	-1.50814	-3.22308	0.00126818	4	4	1.05696		-1.51128				animal
	animal	Kiang 2013 Skin injuries reduce 154	-4.75658	1.3835	1.91407	-7.46819	-2.04498	-3.43808	0.000585846	4	4	0.974765		-1.81491				animal
	animal	Kiang 2013 Skin injuries reduce 155	-6.1418	1.69045	2.85761	-9.45501	-2.82859	-3.63324	0.000279881	4	4	0.847469		-2.20871				animal
	animal	Korkmaz 2017 The local and 156	1.26746	0.875826	0.767071	-0.449122	2.98405	1.44717	0.147851	6	2	1.19252		0.664867				animal
	animal	Korkmaz 2017 The local and 157	1.88382	0.942584	0.888464	0.0363852	3.73125	1.99857	0.0456554	6	2	1.16497		0.927477				animal
	animal	Korkmaz 2017 The local and 158	0.360119	0.821445	0.674772	-1.24988	1.97012	0.438397	0.661098	6	2	1.21434		0.26445				animal
	animal	Korkmaz 2017 The local and 159	1.65394	0.915225	0.837637	-0.139864	3.44775	1.80714	0.0707397	6	2	1.17635		0.830695				animal
	animal	Korkmaz 2017 The local and 160	1.27056	0.902944	0.815308	-0.499181	3.0403	1.40713	0.15939	5	2	1.18142		0.663095				animal
	animal	Korkmaz 2017 The local and 161	1.91503	0.980792	0.961954	-0.00728436	3.83735	1.95254	0.0508745	5	2	1.14891		0.934587				animal
	animal	Korkmaz 2017 The local and 162	1.55449	0.904264	0.817694	-0.217838	3.32681	1.71906	0.0856029	6	2	1.18087		0.788372				animal
	animal	Korkmaz 2017 The local and 163	1.68256	0.91848	0.843605	-0.117626	3.48275	1.8319	0.0669666	6	2	1.175		0.842823				animal
	animal	Korkmaz 2021 C1 inhibitor administration 164	1.29378	0.828973	0.687196	-0.330974	2.91854	1.56071	0.118593	9	2	1.21136		0.681941				animal
	animal	Korkmaz 2021 C1 inhibitor administration 165	1.54074	0.847947	0.719015	-0.121207	3.20269	1.81702	0.0692136	9	2	1.20378		0.789943				animal
	animal	Korkmaz 2021 C1 inhibitor administration 166	1.27016	0.827311	0.684443	-0.351341	2.89166	1.53529	0.124714	9	2	1.21202		0.671554				animal
	animal	Korkmaz 2021 C1 inhibitor administration 167	3.36626e-06	0.781736	0.611111	-1.53217	1.53218	4.30613e-06	0.999997	9	2	1.22987		0.10376				animal
	animal	Korkmaz 2021 C1 inhibitor administration 168	1.64136	0.871609	0.759703	-0.0669643	3.34968	1.88314	0.059682	8	2	1.19423		0.831468				animal
	animal	Korkmaz 2021 C1 inhibitor administration 169	1.02936	0.823395	0.677979	-0.584467	2.64318	1.25014	0.211249	8	2	1.21357		0.564129				animal
	animal	Korkmaz 2021 C1 inhibitor administration 170	1.46341	0.841698	0.708455	-0.18629	3.1131	1.73864	0.0820985	9	2	1.20629		0.756241				animal
	animal	Korkmaz 2021 C1 inhibitor administration 171	1.65169	0.857388	0.735114	-0.0287641	3.33213	1.92642	0.0540525	9	2	1.19998		0.838093				animal
	animal	Kuroiwa 1990 Effect of vitamin 172	-0.540349	0.567044	0.321539	-1.65173	0.571037	-0.952923	0.340629	9	5	1.30582		-0.144226				animal
	animal	Kuroiwa 1990 Effect of vitamin 173	-0.151036	0.548416	0.30076	-1.22591	0.92384	-0.275404	0.783006	10	5	1.31163		0.0368292				animal
	animal	Mochizuki 1984 Mechanism of prevention 174	2.19024	0.635515	0.403879	0.944654	3.43583	3.4464	0.000568105	9	7	1.28329		1.11521				animal
	animal	Stinnett 1981 Alterations of immulogic 249	2.63718	0.986274	0.972737	0.704121	4.57024	2.67388	0.00749784	8	2	1.14659		1.24794				animal
	animal	Stinnett 1981 Alterations of immulogic 250	2.10685	0.920293	0.84694	0.303104	3.91059	2.28932	0.0220608	8	2	1.17425		1.02945				animal
	animal	Stinnett 1981 Alterations of immulogic 251	1.6107	0.868745	0.754718	-0.0920071	3.31341	1.85406	0.0637312	8	2	1.19539		0.81825				animal
	animal	Stinnett 1981 Alterations of immulogic 252	2.4664	0.963927	0.929155	0.577134	4.35566	2.5587	0.0105066	8	2	1.15602		1.17848				animal
	animal	Till 1983 Oxygen radical dependent 253	-1.72561	0.848199	0.719442	-3.38805	-0.0631739	-2.03444	0.0419069	5	3	1.20368		-0.667108				animal
	animal	Waymack 1989 The effect of 254	8.38149	1.62531	2.64165	5.19593	11.567	5.15684	2.51148e-07	10	5	0.87358		3.26705				animal
	animal	Waymack 1989 The effect of 255	12.1002	2.27608	5.18052	7.63921	16.5613	5.31627	1.05916e-07	10	5	0.64129		4.00327				animal
Random	animal		-0.230086	0.247448	0.0612305	-0.715075	0.254903	-0.929836	0.352456
Pred Int	animal		-0.230086			-4.41033	3.95
	human	Bjornson 1976 Reduction in C3 3	-0.618291	0.852822	0.727306	-2.28979	1.05321	-0.724994	0.468455	5	2	0.529236		-0.26349				human
	human	Bjornson 1976 Reduction in C3 4	0.610797	0.852437	0.726648	-1.05995	2.28154	0.71653	0.473664	5	2	0.529406		0.598707				human
	human	Bjornson 1976 Reduction in C3 5	3.15768	1.13572	1.28985	0.931721	5.38365	2.78035	0.00543011	6	2	0.41499		2.11076				human
	human	Bjornson 1976 Reduction in C3 6	3.3521	1.39892	1.95699	0.610257	6.09394	2.3962	0.0165662	3	2	0.330405		1.99024				human
	human	Bjornson 1976 Reduction in C3 7	0.825123	0.811814	0.659041	-0.766002	2.41625	1.01639	0.309441	8	2	0.547527		0.761845				human
	human	Bjornson 1979 The septic burned 8	0.721364	0.940941	0.88537	-1.12285	2.56557	0.766641	0.443295	3	2	0.491237		0.651313				human
	human	Bjornson 1979 The septic burned 9	0.510594	0.92704	0.859404	-1.30637	2.32756	0.550778	0.581786	3	2	0.4971		0.511953				human
	human	Bjornson 1979 The septic burned 10	-0.152987	0.867151	0.75195	-1.85257	1.5466	-0.176425	0.85996	4	2	0.522929		0.0625038				human
	human	Bjornson 1979 The septic burned 11	-0.83298	0.898789	0.807821	-2.59457	0.928614	-0.926781	0.35404	4	2	0.509173		-0.40611				human
	human	Bjornson 1979 The septic burned 12	1.55249	0.975117	0.950853	-0.358701	3.46369	1.59211	0.11136	4	2	0.477047		1.19512				human
	human	Bjornson 1979 The septic burned 13	1.5444	0.974045	0.948764	-0.364696	3.45349	1.58555	0.112841	4	2	0.477487		1.19028				human
	human	Bjornson 1979 The septic burned 14	0.360708	0.806279	0.650085	-1.21957	1.94098	0.447373	0.654606	7	2	0.550021		0.43147				human
	human	Bjornson 1979 The septic burned 15	-0.103227	0.802153	0.643449	-1.67542	1.46896	-0.128688	0.897605	7	2	0.551884		0.0998654				human
	human	Bjornson 1979 The septic burned 16	1.96185	1.03477	1.07074	-0.0662488	3.98996	1.89594	0.0579679	4	2	0.453086		1.43015				human
	human	Bjornson 1979 The septic burned 17	1.46435	0.963688	0.928694	-0.42444	3.35315	1.51953	0.128629	4	2	0.481756		1.14207				human
	human	Bjornson 1979 The septic burned 18	0.459469	0.824537	0.679861	-1.15659	2.07553	0.557244	0.57736	6	2	0.541816		0.498317				human
	human	Bjornson 1979 The septic burned 19	-0.143997	0.81729	0.667963	-1.74586	1.45786	-0.176188	0.860146	6	2	0.545065		0.0702202				human
	human	Bjornson 1979 The septic burned 20	1.14339	0.926793	0.858945	-0.673091	2.95987	1.23371	0.217313	4	2	0.497205		0.942149				human
	human	Bjornson 1979 The septic burned 21	1.05673	0.918181	0.843056	-0.742873	2.85633	1.15089	0.249776	4	2	0.500864		0.886501				human
	human	Bjornson 1979 The septic burned 22	0.961341	0.909404	0.827015	-0.821057	2.74374	1.05711	0.29046	4	2	0.504613		0.824507				human
	human	Bjornson 1979 The septic burned 23	0.259554	0.869261	0.755614	-1.44417	1.96327	0.298592	0.765252	4	2	0.522004		0.349816				human
	human	Bjornson 1979 The septic burned 24	0.257001	0.916481	0.839938	-1.53927	2.05327	0.280421	0.779155	3	2	0.501588		0.341129				human
	human	Bjornson 1979 The septic burned 25	0.537384	0.928553	0.862211	-1.28255	2.35732	0.578732	0.56277	3	2	0.49646		0.529818				human
	human	Bjornson 1979 The septic burned 26	1.64605	1.05085	1.10428	-0.413573	3.70568	1.5664	0.117254	3	2	0.446807		1.21672				human
	human	Bjornson 1979 The septic burned 27	0.448819	0.923838	0.853477	-1.36187	2.25951	0.48582	0.627095	3	2	0.498458		0.470611				human
	human	Bjornson 1979 The septic burned 28	2.35869	1.10164	1.21362	0.199505	4.51786	2.14106	0.032269	4	2	0.427496		1.63904				human
	human	Bjornson 1979 The septic burned 29	0.678686	0.88791	0.788385	-1.06159	2.41896	0.764363	0.444651	4	2	0.513876		0.636733				human
	human	Bjornson 1979 The septic burned 30	-0.139778	0.866965	0.751628	-1.839	1.55944	-0.161227	0.871915	4	2	0.523011		0.0717188				human
	human	Bjornson 1979 The septic burned 31	-0.524595	0.879166	0.772933	-2.24773	1.19854	-0.596696	0.55071	4	2	0.517677		-0.195586				human
	human	Bjornson 1980 Complement, opsonins, and 32	2.70804	0.925968	0.857417	0.89318	4.52291	2.92455	0.0034495	4	5	0.497555		2.00643				human
	human	Bjornson 1980 Complement, opsonins, and 33	3.93705	1.14505	1.31113	1.6928	6.1813	3.43833	0.000585307	4	5	0.411629		2.58399				human
	human	Bjornson 1980 Complement, opsonins, and 34	4.23119	1.20192	1.44461	1.87547	6.5869	3.52036	0.00043096	4	5	0.391727		2.69787				human
	human	Bjornson 1980 Complement, opsonins, and 35	1.08952	0.718295	0.515948	-0.318309	2.49736	1.51682	0.129312	4	5	0.590292		0.987128				human
	human	Deitch 1983 Opsonic activity of 81	-1.7248	0.565887	0.320228	-2.83391	-0.615679	-3.04795	0.00230405	18	5	0.660897		-1.16252				human
	human	Deitch 1983 Opsonic activity of 82	0.88295	0.662556	0.43898	-0.415636	2.18153	1.33264	0.182649	5	5	0.616179		0.85226				human
	human	Deitch 1986 Early protein alteration 83	-1.9842	0.381953	0.145888	-2.73281	-1.23558	-5.19486	2.0487e-07	15	29	0.739707		-1.4457				human
	human	Deitch 1986 Early protein alteration 84	1.44121	0.514809	0.265028	0.432201	2.45021	2.7995	0.00511817	5	29	0.68397		1.34372				human
	human	Dobke 1984 A quantitative measurement 85	-2.41269	0.798374	0.6374	-3.97747	-0.847905	-3.02201	0.00251106	27	2	0.553593		-1.55693				human
	human	Dobke 1984 A quantitative measurement 86	0.00720299	0.732829	0.537038	-1.42911	1.44352	0.00982903	0.992158	27	2	0.583574		0.184068				human
	human	Dobke 1984 A quantitative measurement 87	-0.0920495	0.732928	0.537183	-1.52856	1.34446	-0.125591	0.900055	27	2	0.583529		0.11094				human
	human	Dobke 1984 A quantitative measurement 88	-2.29598	0.792418	0.627926	-3.84909	-0.742874	-2.89744	0.0037622	27	2	0.556291		-1.4768				human
	human	Dobke 1984 A quantitative measurement 89	0.183792	0.733225	0.537619	-1.2533	1.62089	0.250662	0.802075	27	2	0.583391		0.314119				human
	human	Dobke 1984 A quantitative measurement 90	-0.557661	0.736477	0.542399	-2.00113	0.885809	-0.7572	0.44893	27	2	0.581891		-0.231755				human
	human	Dobke 1984 A quantitative measurement 91	0.279038	0.733743	0.538379	-1.15907	1.71715	0.380293	0.703728	27	2	0.583152		0.384201				human
	human	Dobke 1984 A quantitative measurement 92	-0.228403	0.733442	0.537936	-1.66592	1.20912	-0.311412	0.755487	27	2	0.583291		0.0104844				human
	human	Dobke 1984 A quantitative measurement 93	1.6121	0.762788	0.581845	0.117064	3.10714	2.11343	0.0345637	27	2	0.569797		1.35015				human
	human	Dobke 1984 A quantitative measurement 94	0.0605018	0.732871	0.5371	-1.3759	1.4969	0.0825545	0.934206	27	2	0.583555		0.223332				human
	human	Fjellstrom 1963 Changes in the 95	-1.15561	0.724011	0.524191	-2.57465	0.263421	-1.59613	0.11046	4	5	0.587648		-0.674988				human
	human	Gelfand 1983 Preferential activation and 100	-2.10695	0.605539	0.366677	-3.29379	-0.920119	-3.47947	0.00050241	8	9	0.642654		-1.4418				human
	human	Gelfand 1983 Preferential activation and 101	-0.368232	0.489999	0.240099	-1.32861	0.592149	-0.751495	0.452355	8	9	0.694926		-0.101031				human
	human	Gelfand 1983 Preferential activation and 102	-0.457326	0.492202	0.242262	-1.42202	0.507372	-0.929144	0.352815	8	9	0.693961		-0.172579				human
	human	Gelfand 1983 Preferential activation and 103	-0.0542048	0.486002	0.236198	-1.00675	0.898341	-0.111532	0.911194	8	9	0.696673		0.15177				human
	human	Gelfand 1983 Preferential activation and 104	0.000993802	0.485913	0.236111	-0.951378	0.953365	0.00204523	0.998368	8	9	0.696712		0.196234				human
	human	Heideman 1982 Effect of nonviable 107	-1.07935	0.424963	0.180594	-1.91226	-0.246439	-2.53987	0.0110894	8	26	0.722555		-0.686413				human
	human	Heideman 1982 Effect of nonviable 108	-0.272942	0.454194	0.206292	-1.16315	0.617262	-0.600936	0.547882	6	26	0.710358		-0.0246489				human
	human	Heideman 1982 Effect of nonviable 109	-0.802213	0.49884	0.248841	-1.77992	0.175495	-1.60816	0.107801	5	26	0.691044		-0.448865				human
	human	Heideman 1982 Effect of nonviable 110	0.373811	0.455315	0.207312	-0.518589	1.26621	0.820995	0.411649	6	26	0.709883		0.501227				human
	human	Jeschke 2008 Pathophysiologic response to 112	-1.18428	0.424287	0.18002	-2.01586	-0.352688	-2.79121	0.00525111	125	6	0.722832		-0.772638				human
	human	Jeschke 2008 Pathophysiologic response to 113	0.418606	0.418731	0.175335	-0.402091	1.2393	0.999701	0.317455	125	6	0.725102		0.543424				human
	human	Jeschke 2008 Pathophysiologic response to 114	0.756932	0.42054	0.176853	-0.0673102	1.58117	1.79991	0.0718753	125	6	0.724365		0.821047				human
	human	Jeschke 2008 Pathophysiologic response to 115	-0.837892	0.421125	0.177346	-1.66328	-0.0125025	-1.98965	0.0466292	125	6	0.724126		-0.488862				human
	human	Jeschke 2008 Pathophysiologic response to 116	0.326183	0.418417	0.175073	-0.4939	1.14626	0.779564	0.435648	125	6	0.72523		0.46751				human
	human	Jeschke 2008 Pathophysiologic response to 117	0.431218	0.41878	0.175376	-0.389575	1.25201	1.0297	0.30315	125	6	0.725082		0.553781				human
	human	Jeschke 2008 Pathophysiologic response to 118	0.762389	0.420577	0.176885	-0.0619274	1.5867	1.81272	0.069875	125	6	0.72435		0.82552				human
	human	Jeschke 2008 Pathophysiologic response to 119	0.143157	0.418025	0.174745	-0.676157	0.962471	0.342461	0.732004	125	6	0.72539		0.317117				human
	human	Jeschke 2014 Survivors versus nonsurvivors 120	-0.812855	0.329658	0.108674	-1.45897	-0.166737	-2.46575	0.0136726	151	10	0.759028		-0.479537				human
	human	Jeschke 2014 Survivors versus nonsurvivors 121	-0.206909	0.326735	0.106755	-0.847297	0.433479	-0.633264	0.526561	151	10	0.760051		0.0300663				human
	human	Jeschke 2014 Survivors versus nonsurvivors 122	0.0703843	0.326555	0.106638	-0.569651	0.710419	0.215536	0.829349	151	10	0.760114		0.263431				human
	human	Jeschke 2014 Survivors versus nonsurvivors 123	-1.14215	0.332677	0.110674	-1.79419	-0.490119	-3.43322	0.000596453	151	10	0.757964		-0.755933				human
	human	Jeschke 2014 Survivors versus nonsurvivors 124	0.3103	0.326989	0.106922	-0.330586	0.951186	0.948962	0.34264	151	10	0.759963		0.465292				human
	human	Jeschke 2014 Survivors versus nonsurvivors 125	0.30157	0.326963	0.106905	-0.339266	0.942407	0.922337	0.356353	151	10	0.759972		0.457949				human
	human	Jeschke 2014 Survivors versus nonsurvivors 126	0.397818	0.327283	0.107114	-0.243644	1.03928	1.21552	0.224169	151	10	0.75986		0.538901				human
	human	Jeschke 2014 Survivors versus nonsurvivors 127	0.629419	0.32841	0.107853	-0.0142524	1.27309	1.91657	0.0552931	151	10	0.759466		0.733586				human
	human	Jeschke 2014 Survivors versus nonsurvivors 128	0.522223	0.327825	0.107469	-0.120303	1.16475	1.59299	0.111162	151	10	0.75967		0.643499				human
	human	Jeschke 2014 Survivors versus nonsurvivors 129	-0.358352	0.327141	0.107021	-0.999537	0.282833	-1.0954	0.27334	151	10	0.759909		-0.0973698				human
	human	Jeschke 2014 Survivors versus nonsurvivors 130	0.306089	0.326976	0.106913	-0.334773	0.946951	0.93612	0.349211	151	10	0.759967		0.46175				human
	human	Kang 2003 Change of complement 131	-1.32321	0.541865	0.293618	-2.38524	-0.26117	-2.44195	0.0146083	18	5	0.671822		-0.854558				human
	human	Kang 2003 Change of complement 132	-3.87203	0.894289	0.799753	-5.6248	-2.11925	-4.32973	1.49295e-05	10	5	0.511115		-2.50152				human
	human	Kang 2003 Change of complement 133	-0.214871	0.540696	0.292352	-1.27461	0.844874	-0.397396	0.691075	11	5	0.672351		0.0219673				human
	human	Kang 2003 Change of complement 134	-0.244547	0.559685	0.313247	-1.34151	0.852414	-0.436938	0.662156	9	5	0.663728		-0.00150186				human
	human	Kang 2003 Change of complement 135	-0.624494	0.513842	0.264034	-1.63161	0.382618	-1.21534	0.224236	18	5	0.6844		-0.304821				human
	human	Kang 2003 Change of complement 136	-1.59353	0.633878	0.401801	-2.8359	-0.351148	-2.51393	0.0119394	9	5	0.629514		-1.03393				human
	human	Kang 2003 Change of complement 137	-0.359578	0.508297	0.258366	-1.35582	0.636667	-0.707416	0.479308	18	5	0.686863		-0.0935183				human
	human	Kang 2003 Change of complement 138	-0.77505	0.565706	0.320023	-1.88381	0.333714	-1.37006	0.170669	10	5	0.660979		-0.417619				human
	human	Kang 2003 Change of complement 139	-0.727859	0.540036	0.291639	-1.78631	0.330593	-1.3478	0.177724	13	5	0.672649		-0.383971				human
	human	Kang 2003 Change of complement 140	-1.63229	0.637391	0.406267	-2.88155	-0.383027	-2.56089	0.0104404	9	5	0.627882		-1.06221				human
	human	Modi 2014 Study of complement 175	-0.00351892	0.816497	0.666668	-1.60382	1.59679	-0.00430978	0.996561	3	3	0.545421		0.17028				human
	human	Modi 2014 Study of complement 176	-2.34625	0.897679	0.805827	-4.10567	-0.586832	-2.61369	0.00895715	6	3	0.509652		-1.4478				human
	human	Modi 2014 Study of complement 177	-3.68013	0.931725	0.868112	-5.50628	-1.85398	-3.9498	7.82162e-05	12	3	0.495119		-2.3317				human
	human	Modi 2014 Study of complement 178	-3.12736	0.745734	0.556119	-4.58898	-1.66575	-4.19368	2.74471e-05	24	3	0.577627		-2.11439				human
	human	Modi 2014 Study of complement 179	-7.96603	1.03064	1.06223	-9.98605	-5.946	-7.72917	1.08802e-14	42	3	0.454708		-5.01951				human
	human	Modi 2014 Study of complement 180	-6.1509	1.61303	2.60186	-9.31238	-2.98942	-3.81326	0.000137147	6	3	0.276022		-2.98902				human
	human	Modi 2014 Study of complement 181	-6.1268	1.29148	1.66792	-8.65806	-3.59555	-4.74401	2.09526e-06	12	3	0.362411		-3.4125				human
	human	Modi 2014 Study of complement 183	-3.20412	0.795818	0.633326	-4.76389	-1.64434	-4.02619	5.66869e-05	18	3	0.55475		-2.12698				human
	human	Modi 2014 Study of complement 184	0.363625	0.823216	0.677685	-1.24985	1.9771	0.441712	0.658697	3	3	0.542407		0.430528				human
	human	Modi 2014 Study of complement 185	-0.0214135	0.707125	0.500025	-1.40735	1.36453	-0.0302825	0.975842	6	3	0.595467		0.164647				human
	human	Modi 2014 Study of complement 186	-1.00307	0.670973	0.450205	-2.31815	0.312015	-1.49495	0.134929	12	3	0.612263		-0.573932				human
	human	Modi 2014 Study of complement 187	-2.53826	0.703072	0.49431	-3.91626	-1.16026	-3.61024	0.000305912	24	3	0.597347		-1.71125				human						****
	human	Modi 2014 Study of complement 188	-2.93653	0.770846	0.594204	-4.44736	-1.4257	-3.80949	0.000139253	18	3	0.566111		-1.95462				human
	human	Modi 2014 Study of complement 189	-2.36213	0.647409	0.419139	-3.63103	-1.09323	-3.64858	0.00026369	42	3	0.623225		-1.61402				human
	human	Modi 2014 Study of complement 190	-3.02522	1.00421	1.00844	-4.99343	-1.057	-3.01253	0.00259081	6	3	0.465229		-1.82933				human
	human	Modi 2014 Study of complement 191	0.478273	0.651377	0.424291	-0.798402	1.75495	0.734249	0.462797	12	3	0.621379		0.548164				human
	human	Nathenson 1978 Decreased opsonic and 193	-3.67142	0.890233	0.792515	-5.41624	-1.92659	-4.12411	3.72175e-05	5	9	0.512869		-2.36732				human
	human	Nathenson 1978 Decreased opsonic and 194	0.356929	0.561837	0.315661	-0.744252	1.45811	0.635289	0.52524	5	9	0.662746		0.470925				human
	human	Nathenson 1978 Decreased opsonic and 195	0.644419	0.67952	0.461748	-0.687416	1.97625	0.948344	0.342954	3	9	0.608288		0.667311				human
	human	Nathenson 1978 Decreased opsonic and 196	1.21054	0.602866	0.363447	0.0289477	2.39214	2.00798	0.0446453	5	9	0.64389		1.12493				human
	human	Nathenson 1978 Decreased opsonic and 197	1.04307	0.699841	0.489778	-0.32859	2.41474	1.49044	0.136108	3	9	0.598846		0.959628				human
	human	Nathenson 1978 Decreased opsonic and 198	-3.14974	0.815738	0.665428	-4.74856	-1.55093	-3.86122	0.000112823	5	9	0.545763		-2.07085				human
	human	Nathenson 1978 Decreased opsonic and 199	-0.242776	0.559657	0.313216	-1.33968	0.854131	-0.433795	0.664437	5	9	0.663741		-0.000109775				human
	human	Nathenson 1978 Decreased opsonic and 200	-2.15892	0.691066	0.477573	-3.51338	-0.804452	-3.12404	0.00178387	5	9	0.602921		-1.43516				human
	human	Nathenson 1978 Decreased opsonic and 201	-1.08055	0.702207	0.493094	-2.45685	0.295746	-1.5388	0.123854	3	9	0.597749		-0.624828				human
	human	Nathenson 1978 Decreased opsonic and 202	17.0647	3.54655	12.578	10.1136	24.0159	4.81165	1.49691e-06	3	9	0.0778348		4.64499				human
	human	Nathenson 1978 Decreased opsonic and 203	-1.38183	0.615879	0.379306	-2.58893	-0.174735	-2.24368	0.024853	5	9	0.637867		-0.877711				human
	human	Nathenson 1978 Decreased opsonic and 204	1.02432	0.59041	0.348583	-0.132865	2.1815	1.73492	0.0827541	5	9	0.649639		0.985166				human
	human	Ninnemann 1980 Effect of thermal 205	1.81725	0.934381	0.873068	-0.0140981	3.64861	1.94488	0.0517899	6	2	0.493998		1.39566				human
	human	Ninnemann 1980 Effect of thermal 206	0.700983	0.775166	0.600883	-0.818315	2.22028	0.9043	0.365836	12	2	0.564139		0.683465				human
	human	Ninnemann 1980 Effect of thermal 207	0.759855	0.798346	0.637356	-0.804873	2.32458	0.951787	0.341205	9	2	0.553605		0.719257				human
	human	Ninnemann 1980 Effect of thermal 208	1.90315	1.02559	1.05183	-0.106964	3.91327	1.85567	0.0635008	4	2	0.456704		1.39764				human
	human	Ninnemann 1980 Effect of thermal 209	2.13248	0.975132	0.950883	0.221253	4.0437	2.18686	0.0287528	6	2	0.477041		1.58124				human
	human	Ninnemann 1980 Effect of thermal 210	1.94084	0.816783	0.667135	0.339974	3.54171	2.3762	0.017492	16	2	0.545293		1.55471				human
	human	Ninnemann 1980 Effect of thermal 211	1.91747	0.882175	0.778233	0.188435	3.6465	2.17357	0.0297377	9	2	0.516367		1.4965				human
	human	Ninnemann 1980 Effect of thermal 212	0.974987	0.963532	0.928393	-0.9135	2.86347	1.01189	0.311591	3	2	0.481821		0.814709				human
	human	Ninnemann 1980 Effect of thermal 213	0.95411	0.874656	0.765023	-0.760184	2.6684	1.09084	0.275343	5	2	0.519644		0.831734				human
	human	Ninnemann 1980 Effect of thermal 214	2.22816	0.852394	0.726576	0.557503	3.89883	2.61401	0.00894871	14	2	0.529425		1.73337				human
	human	Ninnemann 1980 Effect of thermal 215	2.36776	0.951481	0.905315	0.502896	4.23263	2.4885	0.0128282	8	2	0.486827		1.75571				human
	human	Ninnemann 1980 Effect of thermal 216	2.19359	0.954035	0.910183	0.323721	4.06347	2.29928	0.021489	7	2	0.485762		1.63676				human
	human	Ninnemann 1980 Effect of thermal 217	2.42409	0.879089	0.772797	0.701107	4.14707	2.7575	0.00582447	13	2	0.517711		1.84989				human
	human	Ninnemann 1980 Effect of thermal 218	2.5622	0.953684	0.909513	0.69301	4.43138	2.68663	0.00721769	9	2	0.485908		1.88469				human
	human	Ninnemann 1980 Effect of thermal 219	2.57033	1.08254	1.1719	0.448583	4.69207	2.37434	0.0175802	5	2	0.434664		1.78725				human
	human	Ninnemann 1980 Effect of thermal 220	3.10767	1.05256	1.10788	1.04469	5.17064	2.95249	0.00315224	8	2	0.446144		2.1567				human
	human	Ninnemann 1980 Effect of thermal 221	1.41619	0.786264	0.618211	-0.124862	2.95724	1.80116	0.0716777	16	2	0.559085		1.19606				human
	human	Ninnemann 1980 Effect of thermal 222	1.37882	0.814881	0.66403	-0.218313	2.97596	1.69206	0.0906353	11	2	0.546148		1.15544				human
	human	Ono 1993 Evaluation of opsonophagocytic 223	-1.83247	0.307652	0.0946497	-2.43546	-1.22949	-5.95632	2.57978e-09	30	30	0.766573		-1.34369				human
	human	Ono 1994 Opsonic activity of 224	-2.3831	0.903055	0.815508	-4.15305	-0.613141	-2.63893	0.00831689	6	3	0.507337		-1.4698				human
	human	Ono 1994 Opsonic activity of 225	-3.18024	1.03048	1.06189	-5.19994	-1.16054	-3.08618	0.00202746	6	3	0.454773		-1.90932				human
	human	Peng 2006 Glutamine granule-supplemented enteral 226	-0.0373116	0.49346	0.243503	-1.00448	0.929853	-0.0756122	0.939728	23	5	0.693409		0.164985				human
	human	Peng 2006 Glutamine granule-supplemented enteral 227	-0.00759983	0.493436	0.243479	-0.974717	0.959517	-0.0154019	0.987712	23	5	0.69342		0.188861				human
	human	Plassart 1994 Plasma fibronectin and 228	-0.0574991	0.745411	0.555638	-1.51848	1.40348	-0.0771375	0.938514	18	2	0.577775		0.135716				human
	human	Plassart 1994 Plasma fibronectin and 229	-0.113332	0.745571	0.555877	-1.57462	1.34796	-0.152006	0.879182	18	2	0.577701		0.0947814				human
	human	Plassart 1994 Plasma fibronectin and 230	-0.0518434	0.745401	0.555623	-1.5128	1.40912	-0.069551	0.944551	18	2	0.57778		0.139862				human
	human	Plassart 1994 Plasma fibronectin and 231	-0.257937	0.746471	0.557219	-1.72099	1.20512	-0.345543	0.729687	18	2	0.577288		-0.0112115				human
	human	Plassart 1994 Plasma fibronectin and 232	-0.0196849	0.745362	0.555565	-1.48057	1.4412	-0.0264099	0.97893	18	2	0.577798		0.163439				human
	human	Plassart 1994 Plasma fibronectin and 233	0.0672647	0.745432	0.555669	-1.39375	1.52828	0.0902359	0.9281	18	2	0.577766		0.227172				human
	human	Plassart 1994 Plasma fibronectin and 234	-0.112106	0.745567	0.55587	-1.57339	1.34918	-0.150363	0.880478	18	2	0.577704		0.0956804				human
	human	Plassart 1994 Plasma fibronectin and 235	-0.061847	0.74542	0.555651	-1.52284	1.39915	-0.0829693	0.933876	18	2	0.577771		0.132528				human
	human	Sadhu 2021 A study of 236	0.603062	0.402788	0.162238	-0.186388	1.39251	1.49722	0.134336	60	7	0.731526		0.698108				human
	human	Sadhu 2021 A study of 237	0.537748	0.402097	0.161682	-0.250347	1.32584	1.33736	0.181105	60	7	0.731802		0.644315				human
	human	Sadhu 2021 A study of 238	0.672528	0.403608	0.162899	-0.118529	1.46358	1.66629	0.0956555	60	7	0.731199		0.755281				human
	human	Sadhu 2021 A study of 239	0.0913071	0.399482	0.159586	-0.691664	0.874278	0.228564	0.819208	60	7	0.732841		0.275914				human
	human	Sadhu 2021 A study of 240	0.23844	0.399935	0.159948	-0.545419	1.0223	0.596196	0.551044	60	7	0.732661		0.39743				human
	human	Sadhu 2021 A study of 241	-0.156985	0.399634	0.159708	-0.940254	0.626284	-0.392821	0.694452	60	7	0.732781		0.0707651				human
	human	Sharma 1980 Profile of complement 242	-3.784	0.945491	0.893954	-5.63712	-1.93087	-4.00215	6.27704e-05	12	3	0.489329		-2.38799				human
	human	Sharma 1980 Profile of complement 243	-2.58032	0.799125	0.638601	-4.14657	-1.01406	-3.22893	0.00124256	12	3	0.553253		-1.67668				human
	human	Sharma 1980 Profile of complement 244	-1.78106	0.722777	0.522406	-3.19768	-0.364446	-2.46419	0.0137322	12	3	0.588219		-1.13795				human
	human	Sharma 1980 Profile of complement 245	-1.98726	0.740477	0.548307	-3.43857	-0.53595	-2.68375	0.00728007	12	3	0.580047		-1.28143				human
	human	Sharma 1980 Profile of complement 246	-1.7596	0.721022	0.519873	-3.17278	-0.346425	-2.44043	0.0146699	12	3	0.58903		-1.12286				human
	human	Sharma 1980 Profile of complement 247	-2.41752	0.781972	0.61148	-3.95016	-0.884884	-3.09157	0.00199101	12	3	0.561037		-1.57091				human
	human	Sharma 1980 Profile of complement 248	-3.22319	0.873479	0.762966	-4.93518	-1.51121	-3.69006	0.000224198	12	3	0.520158		-2.0725				human
	human	Yang 2000 A profile of 256	-0.720098	0.584957	0.342174	-1.86659	0.426396	-1.23103	0.218313	13	4	0.65215		-0.371989				human
	human	Yang 2000 A profile of 257	-0.753141	0.647024	0.41864	-2.02128	0.515003	-1.16401	0.244421	7	4	0.623404		-0.388812				human
	human	Yang 2000 A profile of 258	-0.763705	0.667704	0.445829	-2.07238	0.544972	-1.14378	0.252716	6	4	0.613784		-0.393765				human
	human	Yang 2000 A profile of 259	-2.44918	0.651896	0.424969	-3.72687	-1.17149	-3.75701	0.000171954	20	4	0.621138		-1.67748				human
	human	Yang 2000 A profile of 260	-3.09925	0.780662	0.609433	-4.62932	-1.56918	-3.97002	7.18651e-05	13	4	0.561634		-2.06442				human
	human	Yang 2000 A profile of 261	-1.98987	0.756861	0.572839	-3.47329	-0.506453	-2.62911	0.00856079	7	4	0.572514		-1.27494				human
	human	Yang 2000 A profile of 262	0.196284	0.572762	0.328056	-0.926309	1.31888	0.342697	0.731826	13	4	0.65775		0.343437				human
	human	Yang 2000 A profile of 263	0.153864	0.627641	0.393933	-1.07629	1.38402	0.245147	0.806343	7	4	0.632411		0.304172				human
	human	Yang 2000 A profile of 264	0.215041	0.647286	0.418979	-1.05362	1.4837	0.33222	0.739723	6	4	0.623282		0.348544				human
	human	Yang 2000 A profile of 265	-1.55749	0.588332	0.346135	-2.7106	-0.404382	-2.6473	0.00811372	21	4	0.650596		-1.02317				human
	human	Yang 2000 A profile of 266	-0.794739	0.582214	0.338973	-1.93586	0.34638	-1.36503	0.172244	14	4	0.653411		-0.430561				human
	human	Yang 2000 A profile of 267	-1.63158	0.71684	0.513859	-3.03656	-0.226597	-2.27607	0.0228418	7	4	0.590966		-1.02979				human
Random	human		-0.242637	0.103993	0.0108145	-0.446458	-0.0388151	-2.33321	0.019637
Pred Int	human		-0.242637			-2.51674	2.031
Random	Overall		-0.240753	0.0958704	0.00919113	-0.428655	-0.0528504	-2.51123	0.012031
Pred Int	Overall		-0.240753			-2.92108	2.44
			Std diff in means	Standard error	Variance	Lower limit	Upper limit	Z-Value	p-Value	studies	entries	animals	Q-value	df (Q)	P-value	I-squared
Random	animal		-0.230086	0.247448	0.0612305	-0.715075	0.254903	-0.929836	0.352456	15	93	460	510.026	92	0	81.9617
Random	human		-0.242637	0.103993	0.0108145	-0.446458	-0.0388151	-2.33321	0.019637	22	170	671	790.864	169	0	78.631
Random	Overall		-0.240753	0.0958704	0.00919113	-0.428655	-0.0528504	-2.51123	0.012031	37	263	1131	1300.89	261	0
													12.3049	1	0.000451772		between
													1313.19	262	0	80.0487	overall
group name	n experiments	ES (effect size)	LB CI	UB CI			ES - UL CI/1.96 = SE	UL SD		UL SD2 / n			pooled SE (UL)	CI of difference	pooled ES	LL CI of difference	UL CI of difference	niet significant als érgens NS staat		T	DF	P	adjusted p
animal	460	-0.230086	-0.715075	0.254903			-0.247443	-5.30707		0.0612283			0.268407	0.526078	0.0125506	-0.513527	0.538628	NS	S	0.0467595	1129	0.962713	0.962713	ns
human	671	-0.242637	-0.446458	-0.0388151			-0.103991	-2.69374		0.0108141

## Sheet: Co3_t
Model	Group by	Study name	Statistics for each study							Sample size	Sample size	Weight (Separate tau)	Weight (Separate tau)	Residual (Separate tau)	Residual (Separate tau)	Residual (Separate tau)		Comparison
			Std diff in means	Standard error	Variance	Lower limit	Upper limit	Z-Value	p-Value	Burn	Healthy	Relative weight	Relative weight	Std Residual	Std Residual	Std Residual
	1	Bjornson 1986 Temporal relationships among 36	-2.00418	0.908756	0.825838	-3.78531	-0.223055	-2.20541	0.027425	2	8	1.68014		-0.306419				1
	1	Bjornson 1986 Temporal relationships among 37	-2.24715	0.936741	0.877483	-4.08313	-0.411169	-2.3989	0.0164444	2	8	1.6511		-0.445428				1
	1	Bjornson 1986 Temporal relationships among 38	-2.20737	0.932	0.868624	-4.03405	-0.380682	-2.36842	0.0178642	2	8	1.65601		-0.422864				1
	1	Bjornson 1988 Nonsteroidal anti-inflammatory drugs 49	-5.23265	1.74118	3.03172	-8.6453	-1.81999	-3.00523	0.00265384	4	2	0.959515		-1.66119				1
	1	Bjornson 1988 Nonsteroidal anti-inflammatory drugs 50	-4.76963	1.62659	2.64578	-7.95768	-1.58158	-2.9323	0.00336467	4	2	1.03736		-1.51454				1
	1	Bjornson 1988 Nonsteroidal anti-inflammatory drugs 51	-2.62408	1.15057	1.32382	-4.87917	-0.369002	-2.28068	0.0225676	4	2	1.43657		-0.619882				1
	1	Bjornson 1988 Nonsteroidal anti-inflammatory drugs 52	-6.04564	1.94828	3.79581	-9.8642	-2.22707	-3.10306	0.00191533	4	2	0.835401		-1.88497				1
	1	Bjornson 1988 Nonsteroidal anti-inflammatory drugs 53	-9.56713	2.89439	8.3775	-15.24	-3.89423	-3.3054	0.000948396	4	2	0.470483		-2.50189				1
	1	Bjornson 1988 Nonsteroidal anti-inflammatory drugs 54	-8.96086	2.7279	7.44142	-14.3074	-3.61428	-3.2849	0.00102019	4	2	0.516587		-2.42555				1
	1	Cuddy 1984 Depression of in 79	-1.41691	0.645743	0.416984	-2.68254	-0.151273	-2.19423	0.0282192	6	6	1.95183		0.042276				1
	1	Cuddy 1984 Depression of in 80	-4.59277	1.10101	1.21223	-6.75072	-2.43483	-4.1714	3.0273e-05	6	6	1.4848		-1.71835				1
	1	Deitch 1983 Opsonic activity of 81	-1.7248	0.565887	0.320228	-2.83391	-0.615679	-3.04795	0.00230405	18	5	2.0295		-0.156357				1
	1	Deitch 1983 Opsonic activity of 82	0.88295	0.662556	0.43898	-0.415636	2.18153	1.33264	0.182649	5	5	1.935		1.49637				1
	1	Deitch 1986 Early protein alteration 83	-1.9842	0.381953	0.145888	-2.73281	-1.23558	-5.19486	2.0487e-07	15	29	2.18625		-0.336989				1
	1	Deitch 1986 Early protein alteration 84	1.44121	0.514809	0.265028	0.432201	2.45021	2.7995	0.00511817	5	29	2.07664		1.91726				1
	1	Dobke 1984 A quantitative measurement 85	-2.17153	0.370408	0.137202	-2.89751	-1.44554	-5.86252	4.55884e-09	27	20	2.1947		-0.463976				1
	1	Fjellstrom 1963 Changes in the 95	-1.15561	0.724011	0.524191	-2.57465	0.263421	-1.59613	0.11046	4	5	1.87244		0.20387				1
	1	Gelfand 1982 Alternative complement pathway 96	1.051	0.917633	0.84205	-0.747528	2.84953	1.14534	0.252069	4	2	1.67091		1.48726				1
	1	Gelfand 1982 Alternative complement pathway 97	0.664748	0.887031	0.786824	-1.0738	2.4033	0.749408	0.453611	4	2	1.70275		1.27276				1
	1	Gelfand 1982 Alternative complement pathway 98	0.21823	0.868314	0.753969	-1.48363	1.92009	0.251326	0.801562	4	2	1.72228		1.01408				1
	1	Gelfand 1982 Alternative complement pathway 99	3.46244	1.58068	2.49856	0.364356	6.56052	2.19047	0.0284902	2	2	1.07049		2.316				1
	1	Gelfand 1983 Preferential activation and 100	-2.07935	0.534472	0.28566	-3.12689	-1.0318	-3.89047	0.000100049	8	15	2.05877		-0.388904				1
	1	Gelfand 1983 Preferential activation and 101	-0.330271	0.440497	0.194038	-1.19363	0.533088	-0.749768	0.453395	8	15	2.14059		0.767775				1
	1	Gelfand 1983 Preferential activation and 102	-0.41024	0.441956	0.195325	-1.27646	0.455978	-0.928238	0.353284	8	15	2.1394		0.714329				1
	1	Hatherill 1986 Thermal injury, intravascular 105	-0.554828	0.743353	0.552573	-2.01177	0.902116	-0.746387	0.455434	5	3	1.85249		0.574315				1
	1	Hatherill 1986 Thermal injury, intravascular 106	0.329747	0.734935	0.540129	-1.1107	1.77019	0.448675	0.653666	5	3	1.86118		1.12406				1
	1	Heideman 1982 Effect of nonviable 107	-1.0229	0.391088	0.15295	-1.78942	-0.256382	-2.61553	0.00890903	8	52	2.17943		0.309467				1
	1	Heideman 1982 Effect of nonviable 108	-0.261851	0.431843	0.186489	-1.10825	0.584546	-0.606357	0.544278	6	52	2.14762		0.814692				1
	1	Inoue 1989 Prevention of yeast 111	-3.59319	0.854615	0.730367	-5.26821	-1.91818	-4.20445	2.61713e-05	10	5	1.73658		-1.26253				1
	1	Jeschke 2008 Pathophysiologic response to 112	-1.28257	0.185874	0.034549	-1.64688	-0.918264	-6.90022	5.19229e-12	125	46	2.29969		0.138749				1
	1	Jeschke 2014 Survivors versus nonsurvivors 120	-0.874449	0.132099	0.0174502	-1.13336	-0.615539	-6.61963	3.6009e-11	151	107	2.31816		0.422339				1
	1	Kang 2003 Change of complement 131	-1.67261	0.357891	0.128086	-2.37406	-0.971156	-4.67352	2.96087e-06	18	25	2.20363		-0.127808				1
	1	Kang 2003 Change of complement 132	-2.905	0.510449	0.260558	-3.90547	-1.90454	-5.69108	1.26238e-08	10	25	2.08056		-0.932776				1
	1	Kiang 2013 Skin injuries reduce 141	-14.2885	3.64144	13.2601	-21.4256	-7.15142	-3.92386	8.7141e-05	4	4	0.321039		-3.27132				1
	1	Kiang 2013 Skin injuries reduce 142	-10.0142	2.60148	6.76772	-15.113	-4.91535	-3.8494	0.000118405	4	4	0.555783		-2.87086				1
	1	Modi 2014 Study of complement 175	-0.00399432	0.666667	0.444445	-1.31064	1.30265	-0.00599148	0.99522	3	9	1.93086		0.934504				1
	1	Modi 2014 Study of complement 176	-2.57231	0.70593	0.498337	-3.95591	-1.18871	-3.64386	0.000268581	6	9	1.89099		-0.680484				1
	1	Modi 2014 Study of complement 177	-3.63485	0.713456	0.50902	-5.0332	-2.2365	-5.09471	3.49273e-07	12	9	1.88328		-1.34174				1
	1	Modi 2014 Study of complement 178	-3.19946	0.554866	0.307876	-4.28697	-2.11194	-5.76617	8.10911e-09	24	9	2.03986		-1.11469				1
	1	Modi 2014 Study of complement 179	-6.94113	0.779273	0.607266	-8.46848	-5.41378	-8.90718	0	42	9	1.81522		-3.34051				1
	1	Modi 2014 Study of complement 180	-4.9411	1.04479	1.09159	-6.98885	-2.89334	-4.72926	2.2534e-06	6	9	1.54073		-1.94705				1
	1	Modi 2014 Study of complement 181	-5.24161	0.921195	0.8486	-7.04712	-3.43611	-5.69002	1.27026e-08	12	9	1.66722		-2.20285				1
	1	Nathenson 1978 Decreased opsonic and 193	-3.57571	0.520465	0.270884	-4.5958	-2.55561	-6.87021	6.41065e-12	5	100	2.07154		-1.36983				1
	1	Ninnemann 1980 Effect of thermal 205	2.23811	0.65054	0.423202	0.963074	3.51314	3.44039	0.000580882	6	10	1.94704		2.36075				1
	1	Ninnemann 1980 Effect of thermal 206	0.858171	0.447293	0.200071	-0.0185072	1.73485	1.91859	0.0550365	12	10	2.135		1.55693				1
	1	Ninnemann 1980 Effect of thermal 207	0.966076	0.48546	0.235672	0.014591	1.91756	1.99002	0.0465887	9	10	2.10262		1.61601				1
	1	Ono 1993 Evaluation of opsonophagocytic 223	-1.83247	0.307652	0.0946497	-2.43546	-1.22949	-5.95632	2.57978e-09	30	30	2.23703		-0.237654				1
	1	Peng 2006 Glutamine granule-supplemented enteral 226	-0.038451	0.378815	0.143501	-0.780914	0.704012	-0.101503	0.919151	23	10	2.18857		0.973023				1
	1	Plassart 1994 Plasma fibronectin and 228	-0.0205912	0.343601	0.118062	-0.694037	0.652855	-0.0599277	0.952213	18	16	2.21354		0.99078				1
	1	Sadhu 2021 A study of 236	0.644577	0.279621	0.0781881	0.0965293	1.19262	2.30518	0.0211566	60	17	2.25385		1.45465				1
	1	Sadhu 2021 A study of 237	0.574703	0.27863	0.0776349	0.0285976	1.12081	2.0626	0.0391506	60	17	2.25442		1.40707				1
	1	Sadhu 2021 A study of 238	0.719003	0.280797	0.0788471	0.16865	1.26936	2.56058	0.0104499	60	17	2.25317		1.50529				1
	1	Sharma 1980 Profile of complement 242	-3.81291	0.716763	0.513749	-5.21774	-2.40808	-5.31963	1.0398e-07	12	10	1.87988		-1.45145				1
	1	Sharma 1980 Profile of complement 243	-2.73257	0.594169	0.353037	-3.89712	-1.56802	-4.59898	4.2456e-06	12	10	2.00248		-0.803784				1
	1	Stinnett 1981 Alterations of immulogic 249	2.63718	0.683619	0.467335	1.29731	3.97705	3.85768	0.00011447	8	8	1.91372		2.59099				1
	1	Till 1983 Oxygen radical dependent 253	-1.72561	0.848199	0.719442	-3.38805	-0.0631739	-2.03444	0.0419069	5	3	1.74328		-0.145192				1
Random	1		-1.48347	0.222144	0.0493481	-1.91886	-1.04807	-6.67795	2.42311e-11
Pred Int	1		-1.48347			-4.43048	1.464
	2	Bjornson 1976 Reduction in C3 3	-0.8269	0.568148	0.322792	-1.94045	0.286649	-1.45543	0.14555	5	10	2.32301		-0.120792				2
	2	Bjornson 1979 The septic burned 8	0.778325	0.755775	0.571195	-0.702966	2.25962	1.02984	0.303086	3	5	1.96892		1.15901				2
	2	Bjornson 1979 The septic burned 9	0.425314	0.737997	0.544639	-1.02113	1.87176	0.576309	0.564406	3	5	2.00154		0.887119				2
	2	Bjornson 1979 The septic burned 10	-0.174695	0.672083	0.451695	-1.49195	1.14256	-0.259931	0.794917	4	5	2.12472		0.421057				2
	2	Bjornson 1979 The septic burned 11	-0.705047	0.691098	0.477616	-2.05957	0.64948	-1.02018	0.307641	4	5	2.08887		-0.0150447				2
	2	Bjornson 1986 Temporal relationships among 43	-2.6421	0.880702	0.775636	-4.36824	-0.915951	-2.99999	0.00269991	3	8	1.74945		-1.45674				2
	2	Bjornson 1986 Temporal relationships among 45	0.949072	0.818558	0.670037	-0.655272	2.55342	1.15944	0.246275	2	8	1.85633		1.25583				2
	2	Bjornson 1986 Temporal relationships among 46	-0.73637	0.807535	0.652112	-2.31911	0.846369	-0.911874	0.361835	2	8	1.87578		-0.0384186				2
	2	Bjornson 1988 Nonsteroidal anti-inflammatory drugs 55	-3.16682	1.25926	1.58573	-5.63492	-0.698723	-2.51483	0.0119089	4	2	1.21347		-1.53461				2
	2	Bjornson 1988 Nonsteroidal anti-inflammatory drugs 56	-2.70371	1.16583	1.35917	-4.9887	-0.418713	-2.31912	0.0203887	4	2	1.32719		-1.30598				2
	2	Bjornson 1988 Nonsteroidal anti-inflammatory drugs 57	-2.09413	1.05615	1.11545	-4.16414	-0.0241152	-1.9828	0.0473901	4	2	1.47598		-0.961761				2
	2	Bjornson 1988 Nonsteroidal anti-inflammatory drugs 58	-2.30508	1.09215	1.19278	-4.44565	-0.164514	-2.1106	0.0348069	4	2	1.42528		-1.08647				2
	2	Bjornson 1988 Nonsteroidal anti-inflammatory drugs 59	-3.34108	1.29624	1.68024	-5.88166	-0.8005	-2.57752	0.00995122	4	2	1.1716		-1.6135				2
	2	Bjornson 1988 Nonsteroidal anti-inflammatory drugs 60	0.604157	0.883412	0.780417	-1.1273	2.33561	0.68389	0.494045	4	2	1.7449		0.960264				2
	2	Bjornson 1988 Nonsteroidal anti-inflammatory drugs 61	-1.18223	0.930845	0.866473	-3.00666	0.642189	-1.27007	0.204061	4	2	1.66689		-0.360254				2
	2	Bjornson 1988 Nonsteroidal anti-inflammatory drugs 62	-1.62758	0.985267	0.970751	-3.55867	0.303508	-1.65192	0.0985514	4	2	1.58123		-0.665857				2
	2	Bjornson 1988 Nonsteroidal anti-inflammatory drugs 63	0.466375	0.876428	0.768125	-1.25139	2.18414	0.532132	0.594635	4	2	1.75664		0.860693				2
	2	Bjornson 1988 Nonsteroidal anti-inflammatory drugs 64	0.474508	0.876791	0.768763	-1.24397	2.19299	0.541187	0.588378	4	2	1.75603		0.866611				2
	2	Bjornson 1988 Nonsteroidal anti-inflammatory drugs 65	-1.21414	0.934262	0.872845	-3.04526	0.616979	-1.29957	0.193748	4	2	1.66139		-0.3828				2
	2	Bjornson 1988 Nonsteroidal anti-inflammatory drugs 66	1.30061	0.94391	0.890965	-0.54942	3.15064	1.3779	0.168235	4	2	1.64595		1.43514				2
	2	Dobke 1984 A quantitative measurement 88	-2.10008	0.443437	0.196636	-2.9692	-1.23096	-4.73592	2.18068e-06	27	10	2.55651		-1.27814				2
	2	Dobke 1984 A quantitative measurement 90	-0.593415	0.376558	0.141796	-1.33145	0.144625	-1.57589	0.11505	27	10	2.67332		0.0862144				2
	2	Gelfand 1983 Preferential activation and 103	-0.0441849	0.383719	0.147241	-0.796261	0.707892	-0.115149	0.908327	8	45	2.66125		0.592998				2
	2	Jeschke 2008 Pathophysiologic response to 115	-0.777676	0.177504	0.0315075	-1.12558	-0.429776	-4.38119	1.18034e-05	125	46	2.94382		-0.0885539				2
	2	Jeschke 2014 Survivors versus nonsurvivors 123	-0.842543	0.131697	0.017344	-1.10066	-0.584422	-6.39759	1.57844e-10	151	107	2.98258		-0.152646				2
	2	Kang 2003 Change of complement 135	-0.822824	0.321602	0.103428	-1.45315	-0.192495	-2.55851	0.0105121	18	25	2.7616		-0.128164				2
	2	Kang 2003 Change of complement 136	-1.49133	0.42874	0.183818	-2.33164	-0.651013	-3.4784	0.000504422	9	25	2.58289		-0.73152				2
	2	Kiang 2013 Skin injuries reduce 147	0.837948	0.737485	0.543885	-0.607497	2.28339	1.13622	0.255863	4	4	2.00248		1.21662				2
	2	Kiang 2013 Skin injuries reduce 150	2.33227	0.916497	0.839967	0.535966	4.12857	2.54476	0.0109352	4	4	1.69017		2.20978				2
	2	Kiang 2013 Skin injuries reduce 151	1.65753	0.819581	0.671713	0.0511804	3.26388	2.02241	0.0431339	4	4	1.85453		1.79888				2
	2	Korkmaz 2017 The local and 158	0.311606	0.649247	0.421522	-0.960894	1.58411	0.47995	0.631263	6	4	2.16804		0.829568				2
	2	Korkmaz 2017 The local and 159	1.90981	0.773974	0.599036	0.39285	3.42677	2.46754	0.0136045	6	4	1.93585		2.03654				2
	2	Korkmaz 2021 C1 inhibitor administration 166	1.40413	0.661015	0.436941	0.108561	2.69969	2.1242	0.0336536	9	4	2.14569		1.72834				2
	2	Korkmaz 2021 C1 inhibitor administration 167	2.14863e-06	0.600925	0.361111	-1.17779	1.17779	3.57554e-06	0.999997	9	4	2.2603		0.582896				2
	2	Nathenson 1978 Decreased opsonic and 198	-3.01384	0.62561	0.391388	-4.24002	-1.78767	-4.81745	1.45404e-06	5	25	2.2131		-1.95453				2
	2	Nathenson 1978 Decreased opsonic and 200	-2.22904	0.568164	0.32281	-3.34262	-1.11546	-3.92324	8.73673e-05	5	25	2.32298		-1.32793				2
	2	Nathenson 1978 Decreased opsonic and 201	-1.05789	0.627151	0.393318	-2.28709	0.1713	-1.68682	0.0916372	3	25	2.21016		-0.31162				2
	2	Nathenson 1978 Decreased opsonic and 203	-1.40476	0.522388	0.272889	-2.42862	-0.3809	-2.68912	0.00716414	5	25	2.41009		-0.630055				2
	2	Ono 1994 Opsonic activity of 224	-2.3831	0.903055	0.815508	-4.15305	-0.613141	-2.63893	0.00831689	6	3	1.71223		-1.25004				2
	2	Ono 1994 Opsonic activity of 225	-3.18024	1.03048	1.06189	-5.19994	-1.16054	-3.08618	0.00202746	6	3	1.51327		-1.72561				2
	2	Plassart 1994 Plasma fibronectin and 231	-0.158833	0.553289	0.306129	-1.24326	0.925594	-0.287071	0.774058	18	4	2.35138		0.457201				2
	2	Plassart 1994 Plasma fibronectin and 234	-0.068244	0.552867	0.305661	-1.15184	1.01535	-0.123437	0.901761	18	4	2.35218		0.535772				2
	2	Sharma 1980 Profile of complement 247	-2.75316	0.501766	0.251769	-3.7366	-1.76972	-5.48694	4.08956e-08	12	20	2.44893		-1.82794				2
	2	Stinnett 1981 Alterations of immulogic 250	2.10685	0.812463	0.660097	0.514446	3.69924	2.59316	0.00950993	8	3	1.86707		2.15106				2
	2	Stinnett 1981 Alterations of immulogic 251	1.66353	0.764278	0.584121	0.165569	3.16148	2.1766	0.0295105	8	3	1.95343		1.85188				2
	2	Stinnett 1981 Alterations of immulogic 252	2.51778	0.863991	0.74648	0.824392	4.21117	2.91413	0.0035668	8	3	1.77771		2.40663				2
	2	Yang 2000 A profile of 259	-2.65533	0.451779	0.204104	-3.5408	-1.76986	-5.8775	4.16514e-09	20	17	2.54139		-1.77481				2
	2	Yang 2000 A profile of 260	-3.31306	0.564523	0.318686	-4.41951	-2.20662	-5.86878	4.39011e-09	13	17	2.32994		-2.26466				2
	2	Yang 2000 A profile of 261	-2.17263	0.547741	0.30002	-3.24618	-1.09907	-3.96652	7.29295e-05	7	17	2.36195		-1.29031				2
Random	2		-0.686596	0.179127	0.0320863	-1.03768	-0.335515	-3.83302	0.000126578
Pred Int	2		-0.686596			-2.78743	1.414
	3	Bjornson 1976 Reduction in C3 7	0.978896	0.501615	0.251618	-0.00425139	1.96204	1.95149	0.050999	8	10	2.08083		0.866582				3
	3	Bjornson 1979 The septic burned 28	2.26335	0.857087	0.734598	0.583492	3.94321	2.64075	0.00827229	4	5	1.61308		1.64461				3
	3	Bjornson 1979 The septic burned 29	0.64544	0.687855	0.473144	-0.70273	1.99361	0.938338	0.348071	4	5	1.83657		0.568117				3
	3	Bjornson 1979 The septic burned 30	-0.172875	0.672057	0.45166	-1.49008	1.14433	-0.257232	0.796999	4	5	1.85771		-0.0333177				3
	3	Bjornson 1979 The septic burned 31	-0.454774	0.679331	0.46149	-1.78624	0.87669	-0.669444	0.503212	4	5	1.84798		-0.241003				3
	3	Bjornson 1980 Complement, opsonins, and 35	1.33797	0.580771	0.337295	0.199676	2.47626	2.30378	0.0212352	4	20	1.97903		1.11874				3
	3	Bjornson 1986 Temporal relationships among 47	1.32744	0.758652	0.575553	-0.15949	2.81437	1.74974	0.080164	2	24	1.74203		1.04082				3
	3	Bjornson 1988 Nonsteroidal anti-inflammatory drugs 67	0.71093	0.89001	0.792119	-1.03346	2.45532	0.798789	0.424413	4	2	1.57102		0.569176				3
	3	Bjornson 1988 Nonsteroidal anti-inflammatory drugs 68	0.402256	0.873776	0.763484	-1.31031	2.11483	0.460365	0.645254	4	2	1.59168		0.362098				3
	3	Bjornson 1988 Nonsteroidal anti-inflammatory drugs 69	0.27113	0.869555	0.756126	-1.43317	1.97543	0.311803	0.75519	4	2	1.59707		0.272989				3
	3	Bjornson 1988 Nonsteroidal anti-inflammatory drugs 70	1.10649	0.923053	0.852026	-0.702662	2.91564	1.19873	0.230634	4	2	1.52948		0.82629				3
	3	Bjornson 1988 Nonsteroidal anti-inflammatory drugs 71	0.732312	0.891454	0.79469	-1.01491	2.47953	0.821481	0.411373	4	2	1.56919		0.583341				3
	3	Bjornson 1988 Nonsteroidal anti-inflammatory drugs 72	1.32119	0.946289	0.895463	-0.533499	3.17589	1.39618	0.162659	4	2	1.50072		0.960718				3
	3	Bjornson 1988 Nonsteroidal anti-inflammatory drugs 73	0.52366	0.87912	0.772852	-1.19938	2.2467	0.595664	0.551399	4	2	1.58486		0.444065				3
	3	Bjornson 1988 Nonsteroidal anti-inflammatory drugs 74	1.27773	0.941303	0.88605	-0.567184	3.12265	1.35741	0.174651	4	2	1.50686		0.933838				3
	3	Bjornson 1988 Nonsteroidal anti-inflammatory drugs 75	0.623746	0.884546	0.782422	-1.10993	2.35742	0.70516	0.480711	4	2	1.57795		0.511153				3
	3	Bjornson 1988 Nonsteroidal anti-inflammatory drugs 76	1.02815	0.915473	0.838092	-0.766142	2.82245	1.12308	0.261402	4	2	1.53895		0.776276				3
	3	Bjornson 1988 Nonsteroidal anti-inflammatory drugs 77	0.973489	0.91048	0.828973	-0.811019	2.758	1.0692	0.284978	4	2	1.5452		0.741092				3
	3	Bjornson 1988 Nonsteroidal anti-inflammatory drugs 78	0.173368	0.86747	0.752505	-1.52684	1.87358	0.199855	0.841594	4	2	1.59974		0.206264				3
	3	Dobke 1984 A quantitative measurement 92	-0.237389	0.371212	0.137799	-0.964952	0.490174	-0.639496	0.5225	27	10	2.23346		-0.0889802				3
	3	Dobke 1984 A quantitative measurement 94	0.0659277	0.370264	0.137096	-0.659777	0.791633	0.178056	0.858679	27	10	2.23447		0.157314				3
	3	Gelfand 1983 Preferential activation and 104	0.000791156	0.383695	0.147222	-0.751238	0.75282	0.00206194	0.998355	8	45	2.21998		0.104071				3
	3	Heideman 1982 Effect of nonviable 109	-0.775004	0.473814	0.224499	-1.70366	0.153654	-1.63567	0.101908	5	52	2.11527		-0.51106				3
	3	Heideman 1982 Effect of nonviable 110	0.358622	0.432442	0.187006	-0.488949	1.20619	0.829295	0.406937	6	52	2.16481		0.388658				3
	3	Jeschke 2008 Pathophysiologic response to 119	0.153675	0.17265	0.0298082	-0.184713	0.492064	0.890095	0.373415	125	46	2.40052		0.237113				3
	3	Jeschke 2014 Survivors versus nonsurvivors 129	-0.292843	0.127022	0.0161345	-0.541801	-0.043885	-2.30546	0.0211411	151	107	2.42347		-0.139722				3
	3	Kang 2003 Change of complement 137	-0.417787	0.367823	0.135294	-1.13871	0.303133	-1.13584	0.256025	18	13	2.23707		-0.235637				3
	3	Kang 2003 Change of complement 138	-0.776001	0.435906	0.190014	-1.63036	0.0783583	-1.7802	0.0750425	10	13	2.16075		-0.517441				3
	3	Kang 2003 Change of complement 139	-0.860053	0.409965	0.168071	-1.66357	-0.056537	-2.09787	0.0359165	13	13	2.19072		-0.588666				3
	3	Kang 2003 Change of complement 140	-1.53731	0.491677	0.241746	-2.50098	-0.573641	-3.12667	0.001768	9	13	2.09324		-1.10707				3
	3	Kiang 2013 Skin injuries reduce 152	-3.32915	1.09211	1.1927	-5.46965	-1.18866	-3.04837	0.00230088	4	4	1.32959		-1.99618				3
	3	Kiang 2013 Skin injuries reduce 153	-3.8483	1.19398	1.42559	-6.18845	-1.50814	-3.22308	0.00126818	4	4	1.22054		-2.22149				3
	3	Kiang 2013 Skin injuries reduce 154	-4.75658	1.3835	1.91407	-7.46819	-2.04498	-3.43808	0.000585846	4	4	1.04139		-2.55063				3
	3	Kiang 2013 Skin injuries reduce 155	-6.1418	1.69045	2.85761	-9.45501	-2.82859	-3.63324	0.000279881	4	4	0.811361		-2.92173				3
	3	Modi 2014 Study of complement 183	-3.28732	0.643849	0.414542	-4.54924	-2.02539	-5.10572	3.2953e-07	18	7	1.89543		-2.35901				3
	3	Modi 2014 Study of complement 184	0.354668	0.694608	0.48248	-1.00674	1.71607	0.510601	0.60963	3	7	1.82752		0.353587				3
	3	Modi 2014 Study of complement 185	-0.0206595	0.556363	0.30954	-1.11111	1.06979	-0.0371332	0.970379	6	7	2.0109		0.0824376				3
	3	Modi 2014 Study of complement 186	-1.0998	0.507958	0.258021	-2.09538	-0.104222	-2.16514	0.0303768	12	7	2.07287		-0.759633				3
	3	Modi 2014 Study of complement 187	-2.60614	0.542284	0.294071	-3.66899	-1.54328	-4.80586	1.54089e-06	24	7	2.02911		-1.91587				3
	3	Modi 2014 Study of complement 188	-3.00068	0.615219	0.378495	-4.20649	-1.79488	-4.87742	1.07482e-06	18	7	1.93354		-2.16688				3
	3	Modi 2014 Study of complement 189	-2.4128	0.475469	0.226071	-3.34471	-1.4809	-5.07457	3.88364e-07	42	7	2.11325		-1.80344				3
	3	Modi 2014 Study of complement 190	-2.51026	0.742891	0.551886	-3.9663	-1.05423	-3.37905	0.000727367	6	7	1.763		-1.71442				3
	3	Modi 2014 Study of complement 191	0.444774	0.481037	0.231396	-0.498041	1.38759	0.924615	0.355166	12	7	2.10641		0.451148				3
	3	Nathenson 1978 Decreased opsonic and 204	1.39228	0.468221	0.219231	0.474583	2.30997	2.97355	0.00294374	5	100	2.1221		1.20227				3
	3	Ninnemann 1980 Effect of thermal 219	3.08821	0.860369	0.740234	1.40192	4.7745	3.5894	0.000331434	5	7	1.60886		2.209				3
	3	Ninnemann 1980 Effect of thermal 220	3.52104	0.825297	0.681116	1.90349	5.1386	4.2664	1.98657e-05	8	7	1.65426		2.54201				3
	3	Ninnemann 1980 Effect of thermal 221	1.60431	0.511184	0.261309	0.602405	2.60621	3.13841	0.00169865	16	7	2.0688		1.35229				3
	3	Ninnemann 1980 Effect of thermal 222	1.55356	0.548461	0.300809	0.478597	2.62852	2.83258	0.00461737	11	7	2.02114		1.29715				3
	3	Plassart 1994 Plasma fibronectin and 235	-0.0226405	0.343603	0.118063	-0.69609	0.650809	-0.0658915	0.947464	18	16	2.26223		0.0859311				3
	3	Sharma 1980 Profile of complement 248	-3.00716	0.524052	0.27463	-4.03428	-1.98004	-5.73829	9.56397e-09	12	20	2.05248		-2.23892				3
	3	Waymack 1989 The effect of 254	8.38149	1.62531	2.64165	5.19593	11.567	5.15684	2.51148e-07	10	5	0.854567		4.24355				3
	3	Waymack 1989 The effect of 255	12.1002	2.27608	5.18052	7.63921	16.5613	5.31627	1.05916e-07	10	5	0.525558		4.77431				3
	3	Yang 2000 A profile of 265	-1.7285	0.381778	0.145754	-2.47677	-0.980227	-4.52749	5.96873e-06	21	17	2.22207		-1.29619				3
	3	Yang 2000 A profile of 266	-1.03438	0.384069	0.147509	-1.78714	-0.281616	-2.69321	0.00707683	14	17	2.21957		-0.733698				3
	3	Yang 2000 A profile of 267	-1.43435	0.494512	0.244542	-2.40357	-0.465121	-2.90053	0.00372532	7	17	2.08971		-1.02531				3
Random	3		-0.127792	0.186166	0.0346578	-0.49267	0.237087	-0.686438	0.492437
Pred Int	3		-0.127792			-2.54187	2.286
	4	Begieneman 2012 Prolonged C1 inhibitor 1	7.14164	1.19526	1.42864	4.79898	9.48431	5.97497	2.30126e-09	7	14	1.44161		4.33736				4
	4	Bjornson 1976 Reduction in C3 4	0.716075	0.563109	0.317092	-0.387599	1.81975	1.27164	0.2035	5	10	2.74815		0.145141				4
	4	Bjornson 1979 The septic burned 12	1.73588	0.785751	0.617405	0.19584	3.27593	2.2092	0.0271605	4	5	2.2076		0.964329				4
	4	Bjornson 1979 The septic burned 13	1.44671	0.752514	0.566277	-0.0281857	2.92161	1.92251	0.0545418	4	5	2.28409		0.740463				4
	4	Bjornson 1979 The septic burned 14	0.405321	0.591356	0.349702	-0.753716	1.56436	0.685409	0.493086	7	5	2.67698		-0.13753				4
	4	Bjornson 1979 The septic burned 15	-0.0888846	0.585821	0.343186	-1.23707	1.0593	-0.151726	0.879403	7	5	2.6909		-0.585541				4
	4	Bjornson 1980 Complement, opsonins, and 32	2.65548	0.668511	0.446907	1.34522	3.96573	3.97222	7.12048e-05	4	20	2.48512		1.82423				4
	4	Bjornson 1986 Temporal relationships among 39	-0.158077	0.764347	0.584226	-1.65617	1.34001	-0.206814	0.836155	2	12	2.25664		-0.59229				4
	4	Bjornson 1986 Temporal relationships among 40	3.94915	1.06786	1.14033	1.85618	6.04212	3.69819	0.000217141	2	12	1.64439		2.38869				4
	4	Dobke 1984 A quantitative measurement 86	0.00835889	0.295022	0.0870378	-0.569873	0.586591	0.0283331	0.977396	27	20	3.38266		-0.559741				4
	4	Jeschke 2008 Pathophysiologic response to 113	0.444401	0.174117	0.0303166	0.103139	0.785663	2.55232	0.0107009	125	46	3.58685		-0.118887				4
	4	Jeschke 2014 Survivors versus nonsurvivors 121	-0.146578	0.12653	0.0160099	-0.394573	0.101417	-1.15844	0.246684	151	107	3.6423		-0.745687				4
	4	Kang 2003 Change of complement 133	-0.316787	0.363735	0.132303	-1.02969	0.39612	-0.870928	0.383793	11	25	3.23567		-0.870888				4
	4	Kang 2003 Change of complement 134	-0.250195	0.389912	0.152032	-1.01441	0.514019	-0.641671	0.521087	9	25	3.17553		-0.7968				4
	4	Kiang 2013 Skin injuries reduce 143	-6.25416	1.716	2.94466	-9.61747	-2.89086	-3.64461	0.000267792	4	4	0.874538		-3.48504				4
	4	Kiang 2013 Skin injuries reduce 144	-4.60855	1.35182	1.82742	-7.25808	-1.95903	-3.40914	0.000651675	4	4	1.23155		-3.1422				4
	4	Kiang 2013 Skin injuries reduce 145	-0.799339	0.734802	0.539934	-2.23952	0.640846	-1.08783	0.27667	4	4	2.3256		-1.14046				4
	4	Korkmaz 2017 The local and 162	1.78944	0.759455	0.576772	0.300937	3.27795	2.35622	0.0184621	6	4	2.26796		1.02216				4
	4	Korkmaz 2017 The local and 163	1.78634	0.75909	0.576217	0.298551	3.27413	2.35327	0.0186093	6	4	2.2688		1.01978				4
	4	Korkmaz 2021 C1 inhibitor administration 170	1.44513	0.664406	0.441435	0.142924	2.74735	2.17508	0.0296242	9	4	2.49518		0.773385				4
	4	Korkmaz 2021 C1 inhibitor administration 171	1.82353	0.69929	0.489006	0.45295	3.19412	2.60769	0.00911548	9	4	2.4103		1.0837				4
	4	Mochizuki 1984 Mechanism of prevention 174	2.19024	0.635515	0.403879	0.944654	3.43583	3.4464	0.000568105	9	7	2.56654		1.44336				4
	4	Nathenson 1978 Decreased opsonic and 194	0.315851	0.481265	0.231616	-0.62741	1.25911	0.656294	0.511635	5	33	2.95403		-0.229703				4
	4	Nathenson 1978 Decreased opsonic and 195	0.612101	0.607322	0.36884	-0.578228	1.80243	1.00787	0.313517	3	33	2.6369		0.0488897				4
	4	Nathenson 1978 Decreased opsonic and 196	1.22162	0.499939	0.249939	0.241756	2.20148	2.44354	0.0145441	5	33	2.90734		0.625913				4
	4	Ninnemann 1980 Effect of thermal 208	2.65161	0.844068	0.71245	0.997271	4.30596	3.14147	0.00168102	4	7	2.07822		1.66168				4
	4	Ninnemann 1980 Effect of thermal 209	2.59375	0.753841	0.568276	1.11625	4.07125	3.44072	0.000580176	6	7	2.281		1.69451				4
	4	Ninnemann 1980 Effect of thermal 210	2.1872	0.556196	0.309354	1.09708	3.27733	3.93243	8.40902e-05	16	7	2.7656		1.49703				4
	4	Ninnemann 1980 Effect of thermal 211	2.27814	0.645099	0.416153	1.01377	3.54251	3.53145	0.000413284	9	7	2.54277		1.51382				4
	4	Plassart 1994 Plasma fibronectin and 229	-0.0709192	0.552874	0.30567	-1.15453	1.01269	-0.128274	0.897932	18	4	2.77399		-0.578237				4
	4	Plassart 1994 Plasma fibronectin and 230	-0.032028	0.552792	0.305579	-1.11548	1.05142	-0.0579387	0.953797	18	4	2.7742		-0.542476				4
	4	Sadhu 2021 A study of 239	0.097402	0.274867	0.0755518	-0.441327	0.636131	0.354361	0.723069	60	17	3.42211		-0.471813				4
	4	Sadhu 2021 A study of 240	0.254724	0.27552	0.0759115	-0.285287	0.794734	0.924518	0.355217	60	17	3.42086		-0.310448				4
	4	Sadhu 2021 A study of 241	-0.166796	0.275083	0.0756709	-0.705949	0.372357	-0.606347	0.544284	60	17	3.4217		-0.742655				4
	4	Sharma 1980 Profile of complement 244	-1.97881	0.44104	0.194516	-2.84323	-1.11439	-4.48669	7.2337e-06	12	20	3.05331		-2.4518				4
	4	Yang 2000 A profile of 256	-0.893917	0.386089	0.149065	-1.65064	-0.137196	-2.31531	0.0205959	13	17	3.18443		-1.43386				4
	4	Yang 2000 A profile of 257	-0.942419	0.469238	0.220184	-1.86211	-0.02273	-2.0084	0.0446004	7	17	2.98393		-1.43288				4
	4	Yang 2000 A profile of 258	-1.11687	0.502601	0.252608	-2.10195	-0.13179	-2.22218	0.0262712	6	17	2.90067		-1.57638				4
Random	4		0.557561	0.183589	0.0337049	0.197733	0.917389	3.03701	0.00238939
Pred Int	4		0.557561			-1.41196	2.527
	5	Bjornson 1976 Reduction in C3 5	2.34914	0.662661	0.439119	1.05035	3.64793	3.54502	0.000392586	6	10	10.1126		1.75471				5
	5	Bjornson 1986 Temporal relationships among 41	1.57703	0.819851	0.672156	-0.0298477	3.18391	1.92356	0.05441	2	12	8.5208		0.933148				5
	5	Bjornson 1986 Temporal relationships among 42	4.34415	1.0226	1.04572	2.33988	6.34842	4.24812	2.15573e-05	3	12	6.80394		2.93124				5
	5	Dobke 1984 A quantitative measurement 87	-0.113478	0.295252	0.087174	-0.692162	0.465207	-0.384341	0.700726	27	20	14.0873		-0.689278				5
	5	Jeschke 2008 Pathophysiologic response to 114	0.7923	0.177692	0.0315746	0.444029	1.14057	4.45882	8.24102e-06	125	46	15.0199		0.35654				5
	5	Jeschke 2014 Survivors versus nonsurvivors 122	0.051921	0.126386	0.0159735	-0.195792	0.299634	0.410811	0.681211	151	107	15.3042		-0.525618				5
	5	Kiang 2013 Skin injuries reduce 146	-5.25578	1.49213	2.22645	-8.1803	-2.33126	-3.52233	0.000427765	4	4	4.15671		-3.36969				5
	5	Kiang 2013 Skin injuries reduce 148	-9.45408	2.46703	6.08623	-14.2894	-4.6188	-3.83217	0.000127016	4	4	1.82964		-3.8227				5
	5	Nathenson 1978 Decreased opsonic and 197	0.963355	0.589778	0.347838	-0.192589	2.1193	1.63342	0.102381	3	100	10.9111		0.465343				5
	5	Peng 2006 Glutamine granule-supplemented enteral 227	-0.00792821	0.378787	0.143479	-0.750336	0.73448	-0.0209306	0.983301	23	10	13.2539		-0.549197				5
Random	5		0.49109	0.355169	0.126145	-0.205028	1.18721	1.38269	0.166759
Pred Int	5		0.49109			-1.73802	2.72
	6	Bjornson 1976 Reduction in C3 6	2.61707	0.83472	0.696758	0.981047	4.25309	3.13526	0.001717	3	10	1.67111		1.25796				6
	6	Bjornson 1979 The septic burned 16	1.96185	1.03477	1.07074	-0.0662488	3.98996	1.89594	0.0579679	4	2	1.3705		0.679909				6
	6	Bjornson 1979 The septic burned 17	1.46435	0.963688	0.928694	-0.42444	3.35315	1.51953	0.128629	4	2	1.47101		0.344636				6
	6	Bjornson 1979 The septic burned 18	0.459469	0.824537	0.679861	-1.15659	2.07553	0.557244	0.57736	6	2	1.68783		-0.410452				6
	6	Bjornson 1979 The septic burned 19	-0.143997	0.81729	0.667963	-1.74586	1.45786	-0.176188	0.860146	6	2	1.69981		-0.882048				6
	6	Bjornson 1979 The septic burned 20	1.14339	0.926793	0.858945	-0.673091	2.95987	1.23371	0.217313	4	2	1.52596		0.114413				6
	6	Bjornson 1979 The septic burned 21	1.05673	0.918181	0.843056	-0.742873	2.85633	1.15089	0.249776	4	2	1.53905		0.0507234				6
	6	Bjornson 1979 The septic burned 22	0.961341	0.909404	0.827015	-0.821057	2.74374	1.05711	0.29046	4	2	1.5525		-0.020015				6
	6	Bjornson 1979 The septic burned 23	0.259554	0.869261	0.755614	-1.44417	1.96327	0.298592	0.765252	4	2	1.61535		-0.553149				6
	6	Bjornson 1979 The septic burned 24	0.257001	0.916481	0.839938	-1.53927	2.05327	0.280421	0.779155	3	2	1.54165		-0.542074				6
	6	Bjornson 1979 The septic burned 25	0.537384	0.928553	0.862211	-1.28255	2.35732	0.578732	0.56277	3	2	1.52329		-0.332198				6
	6	Bjornson 1979 The septic burned 26	1.64605	1.05085	1.10428	-0.413573	3.70568	1.5664	0.117254	3	2	1.34874		0.455661				6
	6	Bjornson 1979 The septic burned 27	0.448819	0.923838	0.853477	-1.36187	2.25951	0.48582	0.627095	3	2	1.53044		-0.398399				6
	6	Bjornson 1980 Complement, opsonins, and 33	3.51233	0.88915	0.790588	1.76963	5.25503	3.95021	7.80827e-05	4	10	1.58394		1.89701				6
	6	Bjornson 1980 Complement, opsonins, and 34	4.23097	0.994648	0.989324	2.28149	6.18044	4.25373	2.10236e-05	4	10	1.42636		2.31086				6
	6	Bjornson 1986 Temporal relationships among 44	5.20174	1.03054	1.06201	3.18191	7.22156	5.04758	4.4744e-07	2	24	1.37628		2.94873				6
	6	Dobke 1984 A quantitative measurement 89	0.198607	0.424823	0.180474	-0.63403	1.03124	0.467506	0.640138	27	7	2.39687		-0.733075				6
	6	Dobke 1984 A quantitative measurement 91	0.29543	0.42565	0.181178	-0.538829	1.12969	0.694067	0.48764	27	7	2.39546		-0.642993				6
	6	Dobke 1984 A quantitative measurement 93	1.61326	0.467084	0.218168	0.697792	2.52873	3.4539	0.000552552	27	7	2.32321		0.571043				6
	6	Jeschke 2008 Pathophysiologic response to 116	0.336061	0.273989	0.07507	-0.200948	0.87307	1.22655	0.219992	125	15	2.63007		-0.634997				6
	6	Jeschke 2008 Pathophysiologic response to 117	0.442164	0.274527	0.0753649	-0.0958986	0.980226	1.61064	0.107258	125	15	2.62936		-0.531616				6
	6	Jeschke 2008 Pathophysiologic response to 118	0.78314	0.277231	0.0768571	0.239778	1.3265	2.82487	0.00473005	125	15	2.62574		-0.19953				6
	6	Jeschke 2014 Survivors versus nonsurvivors 124	0.302483	0.249898	0.0624488	-0.187308	0.792273	1.21043	0.226115	151	18	2.66108		-0.671721				6
	6	Jeschke 2014 Survivors versus nonsurvivors 125	0.293973	0.249867	0.0624338	-0.195758	0.783705	1.17652	0.239388	151	18	2.66111		-0.680061				6
	6	Jeschke 2014 Survivors versus nonsurvivors 126	0.391003	0.250261	0.0626304	-0.0994991	0.881505	1.56238	0.118198	151	18	2.66062		-0.584962				6
	6	Jeschke 2014 Survivors versus nonsurvivors 127	0.610514	0.251557	0.0632808	0.117471	1.10356	2.42694	0.0152267	151	18	2.65901		-0.369849				6
	6	Jeschke 2014 Survivors versus nonsurvivors 128	0.527218	0.250999	0.0630004	0.035269	1.01917	2.10048	0.0356868	151	18	2.65971		-0.451468				6
	6	Jeschke 2014 Survivors versus nonsurvivors 130	0.305585	0.249909	0.0624544	-0.184227	0.795397	1.22279	0.22141	151	18	2.66106		-0.66868				6
	6	Kiang 2013 Skin injuries reduce 149	-8.86922	2.32732	5.41644	-13.4307	-4.30774	-3.81091	0.000138458	4	4	0.443492		-3.89765				6
	6	Korkmaz 2017 The local and 156	1.26746	0.875826	0.767071	-0.449122	2.98405	1.44717	0.147851	6	2	1.60492		0.21126				6
	6	Korkmaz 2017 The local and 157	1.88382	0.942584	0.888464	0.0363852	3.73125	1.99857	0.0456554	6	2	1.50221		0.655211				6
	6	Korkmaz 2017 The local and 160	1.27056	0.902944	0.815308	-0.499181	3.0403	1.40713	0.15939	5	2	1.56247		0.21071				6
	6	Korkmaz 2017 The local and 161	1.91503	0.980792	0.961954	-0.00728436	3.83735	1.95254	0.0508745	5	2	1.44617		0.665095				6
	6	Korkmaz 2021 C1 inhibitor administration 164	1.29378	0.828973	0.687196	-0.330974	2.91854	1.56071	0.118593	9	2	1.68053		0.236646				6
	6	Korkmaz 2021 C1 inhibitor administration 165	1.54074	0.847947	0.719015	-0.121207	3.20269	1.81702	0.0692136	9	2	1.64957		0.423892				6
	6	Korkmaz 2021 C1 inhibitor administration 168	1.64136	0.871609	0.759703	-0.0669643	3.34968	1.88314	0.059682	8	2	1.61161		0.495195				6
	6	Korkmaz 2021 C1 inhibitor administration 169	1.02936	0.823395	0.677979	-0.584467	2.64318	1.25014	0.211249	8	2	1.68972		0.0319304				6
	6	Nathenson 1978 Decreased opsonic and 199	-0.264982	0.469722	0.220638	-1.18562	0.655655	-0.564126	0.572668	5	50	2.31854		-1.14383				6
	6	Nathenson 1978 Decreased opsonic and 202	17.7266	1.82148	3.31778	14.1565	21.2966	9.73197	0	3	50	0.658639		8.07421				6
	6	Ninnemann 1980 Effect of thermal 212	1.20641	0.829031	0.687293	-0.418458	2.83129	1.45521	0.145611	3	4	1.68044		0.168971				6
	6	Ninnemann 1980 Effect of thermal 213	1.11916	0.720822	0.519585	-0.293624	2.53195	1.55262	0.120514	5	4	1.86489		0.106915				6
	6	Ninnemann 1980 Effect of thermal 214	2.36471	0.690477	0.476758	1.0114	3.71802	3.42475	0.000615362	14	4	1.91867		1.14052				6
	6	Ninnemann 1980 Effect of thermal 215	2.56754	0.806026	0.649678	0.98776	4.14732	3.18543	0.00144538	8	4	1.71856		1.2372				6
	6	Ninnemann 1980 Effect of thermal 216	2.42974	0.813145	0.661204	0.836006	4.02347	2.98808	0.00280738	7	4	1.70669		1.12527				6
	6	Ninnemann 1980 Effect of thermal 217	2.5718	0.72212	0.521457	1.15647	3.98713	3.56146	0.000368802	13	4	1.86261		1.29243				6
	6	Ninnemann 1980 Effect of thermal 218	2.76645	0.80961	0.655468	1.17965	4.35326	3.41702	0.0006331	9	4	1.71258		1.39056				6
	6	Plassart 1994 Plasma fibronectin and 232	-0.0124447	0.552774	0.305559	-1.09586	1.07097	-0.0225131	0.982039	18	4	2.16868		-0.882648				6
	6	Plassart 1994 Plasma fibronectin and 233	0.0470351	0.552816	0.305606	-1.03646	1.13054	0.0850828	0.932196	18	4	2.1686		-0.83017				6
	6	Sharma 1980 Profile of complement 245	-2.05752	0.528722	0.279547	-3.0938	-1.02124	-3.8915	9.9627e-05	12	10	2.21248		-2.71409				6
	6	Sharma 1980 Profile of complement 246	-1.87285	0.512885	0.263051	-2.87808	-0.867614	-3.6516	0.000260613	12	10	2.24119		-2.56639				6
	6	Yang 2000 A profile of 262	0.216506	0.369497	0.136528	-0.507694	0.940707	0.585949	0.55791	13	17	2.48888		-0.730424				6
	6	Yang 2000 A profile of 263	0.179912	0.449839	0.202355	-0.701756	1.06158	0.399947	0.689196	7	17	2.35355		-0.743454				6
	6	Yang 2000 A profile of 264	0.234772	0.476118	0.226688	-0.698402	1.16795	0.493097	0.621944	6	17	2.30718		-0.685972				6
Random	6		0.988245	0.168799	0.0284932	0.657405	1.31909	5.85456	4.78275e-09
Pred Int	6		0.988245			-1.05593	3.032
	not reported	Kuroiwa 1990 Effect of vitamin 172	-0.540349	0.567044	0.321539	-1.65173	0.571037	-0.952923	0.340629	9	5	48.3305		-0.493514				not reported
	not reported	Kuroiwa 1990 Effect of vitamin 173	-0.151036	0.548416	0.30076	-1.22591	0.92384	-0.275404	0.783006	10	5	51.6695		0.493514				not reported
Random	not reported		-0.339193	0.39421	0.155401	-1.11183	0.433444	-0.860438	0.389548
Pred Int	not reported
Random	Overall		-0.013867	0.0792028	0.00627308	-0.169102	0.141368	-0.175082	0.861015
Pred Int	Overall		-0.013867			-2.41585	2.388
			Std diff in means	Standard error	Variance	Lower limit	Upper limit	Z-Value	p-Value	studies	entries	animals	Q-value	df (Q)	P-value	I-squared
Random	1		-1.48347	0.222144	0.0493481	-1.91886	-1.04807	-6.67795	2.42311e-11	26	56	743	579.148	55	0	90.5033
Random	2		-0.686596	0.179127	0.0320863	-1.03768	-0.335515	-3.83302	0.000126578	18	49	574	240.161	48	0	80.0134
Random	3		-0.127792	0.186166	0.0346578	-0.49267	0.237087	-0.686438	0.492437	19	55	663	385.012	54	0	85.9745
Random	4		0.557561	0.183589	0.0337049	0.197733	0.917389	3.03701	0.00238939	19	38	564	230.74	37	0	83.9646
Random	5		0.49109	0.355169	0.126145	-0.205028	1.18721	1.38269	0.166759	8	10	348	72.5237	9	4.86255e-12	87.5903
Random	6		0.988245	0.168799	0.0284932	0.657405	1.31909	5.85456	4.78275e-09	15	53	702	271.259	52	0	80.8301
Random	not reported		-0.339193	0.39421	0.155401	-1.11183	0.433444	-0.860438	0.389548	1	2	19	0.243556	1	0.62165	0
Random	Overall		-0.013867	0.0792028	0.00627308	-0.169102	0.141368	-0.175082	0.861015	37	207	2870	1779.09	256	0
													410.055	6	0		between
													2189.14	262	0	88.0318	overall
group name	n experiments	ES (effect size)	LB CI	UB CI			ES - UL CI/1.96 = SE	UL SD		UL SD2 / n			pooled SE (UL)	CI of difference	pooled ES	LL CI of difference	UL CI of difference	niet significant als érgens NS staat		T	DF	P	adjusted p
1	743	-1.48347	-1.91886	-1.04807			-0.22214	-6.05511		0.0493463			0.285362	0.55931	0.796873	0.237563	1.35618	S	S	2.7925	1315	0.00530606	0.0530606	ns
2	574	-0.686596	-1.03768	-0.335515			-0.179123	-4.29149		0.0320852
1	743	-1.48347	-1.91886	-1.04807			-0.22214	-6.05511		0.0493463			0.289832	0.568072	1.35568	0.787606	1.92375	S	S	4.67745	1404	3.18439e-06	3.18439e-05	****
3	663	-0.127792	-0.49267	0.237087			-0.186163	-4.79346		0.0346565
1	743	-1.48347	-1.91886	-1.04807			-0.22214	-6.05511		0.0493463			0.288184	0.564841	2.04103	1.47619	2.60587	S	S	7.08239	1305	2.30986e-12	2.30986e-11	****
4	564	0.557561	0.197733	0.917389			-0.183586	-4.35992		0.0337037
1	743	-1.48347	-1.91886	-1.04807			-0.22214	-6.05511		0.0493463			0.278995	0.546831	2.47171	1.92488	3.01855	S	S	8.85933	1443	2.31502e-18	2.31502e-17	****
6	702	0.988245	0.657405	1.31909			-0.168796	-4.4723		0.0284921
2	574	-0.686596	-1.03768	-0.335515			-0.179123	-4.29149		0.0320852			0.258344	0.506355	0.558805	0.0524502	1.06516	S	S	2.16302	1235	0.0307307	0.307307	ns
3	663	-0.127792	-0.49267	0.237087			-0.186163	-4.79346		0.0346565
2	574	-0.686596	-1.03768	-0.335515			-0.179123	-4.29149		0.0320852			0.256493	0.502727	1.24416	0.741431	1.74688	S	S	4.85064	1136	1.40184e-06	1.40184e-05	****
4	564	0.557561	0.197733	0.917389			-0.183586	-4.35992		0.0337037
2	574	-0.686596	-1.03768	-0.335515			-0.179123	-4.29149		0.0320852			0.246125	0.482404	1.67484	1.19244	2.15725	S	S	6.80485	1274	1.55268e-11	1.55268e-10	****
6	702	0.988245	0.657405	1.31909			-0.168796	-4.4723		0.0284921
3	663	-0.127792	-0.49267	0.237087			-0.186163	-4.79346		0.0346565			0.261458	0.512457	0.685353	0.172895	1.19781	S	S	2.62127	1225	0.00886867	0.0886867	ns
4	564	0.557561	0.197733	0.917389			-0.183586	-4.35992		0.0337037
3	663	-0.127792	-0.49267	0.290095			-0.186163	-4.79346		0.0346565			0.242108	0.474531	0.978791	0.50426	1.45332	S	S	4.04279	1363	5.57742e-05	0.000557742	***
6	702	0.851	0.547613	0.237087			-0.154789	-4.10118		0.0239596
4	564	0.557561	0.197733	0.917389			-0.183586	-4.35992		0.0337037			0.240132	0.470658	0.293438	-0.17722	0.764097	NS	S	1.22199	1264	0.22194	2.2194	ns
6	702	0.851	0.547613	0.237087			-0.154789	-4.10118		0.0239596

## Sheet: Co3con
entry_name	burn	sd_B	size_B	healthy	sd_H	size_H	nH	nH_PBD	specimen	burn_cohort	comp	separate control	PBD	PBD_cat	TBSA2	TBSA	depth2	agent2	loc2	species	young_adult	sex	method2
Bjornson 1976 Reduction in C3 1	13.248	22.1577	3	52.744	17.954	10	2		blood	healthy one measure		0:00:00:00-5:00:00:00	2	45 to 80			not reported	not reported	not reported	human	mixed	mixed	Radial immunodiffusion	Radial immunodiffusion
Bjornson 1976 Reduction in C3 2	105.75	67.3159	3	52.744	17.954	10	2		blood	healthy one measure		0:00:00:00-5:00:00:00	2	45 to 80			not reported	not reported	not reported	human	mixed	mixed	Radial immunodiffusion	Radial immunodiffusion
Bjornson 1976 Reduction in C3 3	24.4321	8.52434	5	52.744	17.954	10	2		blood	healthy one measure		10:00:00:00-15:00:00:00	4	45 to 80			not reported	not reported	not reported	human	mixed	mixed	Radial immunodiffusion	Radial immunodiffusion
Bjornson 1976 Reduction in C3 4	116.895	62.4821	4	52.744	17.954	10	2		blood	healthy one measure		11:00:00:00-20:00:00:00	4	45 to 80			not reported	not reported	not reported	human	mixed	mixed	Radial immunodiffusion	Radial immunodiffusion
Bjornson 1976 Reduction in C3 5	22.5158	16.5785	4	52.744	17.954	10	2		blood	healthy one measure		15:00:00:00-20:00:00:00	5	45 to 80			not reported	not reported	not reported	human	mixed	mixed	Radial immunodiffusion	Radial immunodiffusion
Bjornson 1976 Reduction in C3 6	22.5275	15.2813	2	52.744	17.954	10	2		blood	healthy one measure		20:00:00:00-25:00:00:00	6	45 to 80			not reported	not reported	not reported	human	mixed	mixed	Radial immunodiffusion	Radial immunodiffusion
Bjornson 1976 Reduction in C3 7	108.881	25.9599	4	52.744	17.954	10	2		blood	healthy one measure		21:00:00:00-30:00:00:00	6	45 to 80			not reported	not reported	not reported	human	mixed	mixed	Radial immunodiffusion	Radial immunodiffusion
Bjornson 1976 Reduction in C3 8	131.569	45.5373	3	52.744	17.954	10	2		blood	healthy one measure		31:00:00:00-40:00:00:00	6	45 to 80			not reported	not reported	not reported	human	mixed	mixed	Radial immunodiffusion	Radial immunodiffusion
Bjornson 1976 Reduction in C3 9	121.865	38.943	3	52.744	17.954	10	2		blood	healthy one measure		41:00:00:00-50:00:00:00	6	45 to 80			not reported	not reported	not reported	human	mixed	mixed	Radial immunodiffusion	Radial immunodiffusion
Bjornson 1976 Reduction in C3 10	18.9055	17.4228	5	52.744	17.954	10	2		blood	healthy one measure		5:00:00:00-10:00:00:00	3	45 to 80			not reported	not reported	not reported	human	mixed	mixed	Radial immunodiffusion	Radial immunodiffusion
Bjornson 1976 Reduction in C3 11	113.96	60.1302	4	52.744	17.954	10	2		blood	healthy one measure		6:00:00:00-10:00:00:00	3	45 to 80			not reported	not reported	not reported	human	mixed	mixed	Radial immunodiffusion	Radial immunodiffusion
Bjornson 1977 Changes in humoral 12	57.5196	13.6609	3	50.909	15.179	15	3		blood	healthy one measure		0:00:00:00-5:00:00:00	2	52,6 (average); >13			mixed	flame	not reported	human	mixed	mixed	Radial immunodiffusion	Radial immunodiffusion
Bjornson 1977 Changes in humoral 13	29.4272	15.3434	3	50.909	15.179	15	3		blood	healthy one measure		11:00:00:00-20:00:00:00	4	52,6 (average); >13			mixed	flame	not reported	human	mixed	mixed	Radial immunodiffusion	Radial immunodiffusion
Bjornson 1977 Changes in humoral 14	32.6574	22.8578	3	50.909	15.179	15	3		blood	healthy one measure		21:00:00:00-30:00:00:00	6	52,6 (average); >13			mixed	flame	not reported	human	mixed	mixed	Radial immunodiffusion	Radial immunodiffusion
Bjornson 1977 Changes in humoral 15	32.3329	18.7682	3	50.909	15.179	15	3		blood	healthy one measure		31:00:00:00-40:00:00:00	6	52,6 (average); >13			mixed	flame	not reported	human	mixed	mixed	Radial immunodiffusion	Radial immunodiffusion
Bjornson 1977 Changes in humoral 16	36.5957	20.9048	2	50.909	15.179	15	3		blood	healthy one measure		41:00:00:00-50:00:00:00	6	52,6 (average); >13			mixed	flame	not reported	human	mixed	mixed	Radial immunodiffusion	Radial immunodiffusion
Bjornson 1977 Changes in humoral 17	48.5099	18.2506	3	50.909	15.179	15	3		blood	healthy one measure		6:00:00:00-10:00:00:00	3	52,6 (average); >13			mixed	flame	not reported	human	mixed	mixed	Radial immunodiffusion	Radial immunodiffusion
Bjornson 1979 The septic burned 18	63.596	31.4154	3	68.648	16.4887	20	2		blood	healthy one measure		0:00:00:00-5:00:00:00	2	48,5 (average); >40			mixed	flame	not reported	human	mixed	male	Radial immunodiffusion	Radial immunodiffusion
Bjornson 1979 The septic burned 19	105.75	67.3159	3	102.299	22.0246	20	2		blood	healthy one measure		0:00:00:00-5:00:00:00	2	48,5 (average); >40			mixed	flame	not reported	human	mixed	male	Radial immunodiffusion	Radial immunodiffusion
Bjornson 1979 The septic burned 20	66.8552	36.184	4	100	19.4	20	2		blood	healthy one measure		0:00:00:00-5:00:00:00	2	53,3 (average); >38			mixed	flame	not reported	human	mixed	mixed	Radial immunodiffusion	Radial immunodiffusion
Bjornson 1979 The septic burned 21	68.947	39.9907	4	100	17.7	20	2		blood	healthy one measure		0:00:00:00-5:00:00:00	2	53,3 (average); >38			mixed	flame	not reported	human	mixed	mixed	Radial immunodiffusion	Radial immunodiffusion
Bjornson 1979 The septic burned 22	106.483	32.6648	4	68.648	16.4887	20	2		blood	healthy one measure		11:00:00:00-20:00:00:00	4	48,5 (average); >40			mixed	flame	not reported	human	mixed	male	Radial immunodiffusion	Radial immunodiffusion
Bjornson 1979 The septic burned 23	116.895	62.4821	4	102.299	22.0246	20	2		blood	healthy one measure		11:00:00:00-20:00:00:00	4	48,5 (average); >40			mixed	flame	not reported	human	mixed	male	Radial immunodiffusion	Radial immunodiffusion
Bjornson 1979 The septic burned 24	78.2231	35.5468	7	100	19.4	20	2		blood	healthy one measure		11:00:00:00-20:00:00:00	4	53,3 (average); >38			mixed	flame	not reported	human	mixed	mixed	Radial immunodiffusion	Radial immunodiffusion
Bjornson 1979 The septic burned 25	73.0338	33.0494	7	100	17.7	20	2		blood	healthy one measure		11:00:00:00-20:00:00:00	4	53,3 (average); >38			mixed	flame	not reported	human	mixed	mixed	Radial immunodiffusion	Radial immunodiffusion
Bjornson 1979 The septic burned 26	78.5932	50.329	4	68.648	16.4887	20	2		blood	healthy one measure		21:00:00:00-30:00:00:00	6	48,5 (average); >40			mixed	flame	not reported	human	mixed	male	Radial immunodiffusion	Radial immunodiffusion
Bjornson 1979 The septic burned 27	108.881	25.9599	4	102.299	22.0246	20	2		blood	healthy one measure		21:00:00:00-30:00:00:00	6	48,5 (average); >40			mixed	flame	not reported	human	mixed	male	Radial immunodiffusion	Radial immunodiffusion
Bjornson 1979 The septic burned 28	55.474	40.629	6	100	19.4	20	2		blood	healthy one measure		21:00:00:00-30:00:00:00	6	53,3 (average); >38			mixed	flame	not reported	human	mixed	mixed	Radial immunodiffusion	Radial immunodiffusion
Bjornson 1979 The septic burned 29	69.6768	46.0981	6	100	17.7	20	2		blood	healthy one measure		21:00:00:00-30:00:00:00	6	53,3 (average); >38			mixed	flame	not reported	human	mixed	mixed	Radial immunodiffusion	Radial immunodiffusion
Bjornson 1979 The septic burned 30	85.0567	20.605	4	68.648	16.4887	20	2		blood	healthy one measure		31:00:00:00-40:00:00:00	6	48,5 (average); >40			mixed	flame	not reported	human	mixed	male	Radial immunodiffusion	Radial immunodiffusion
Bjornson 1979 The septic burned 31	131.569	45.5373	4	102.299	22.0246	20	2		blood	healthy one measure		31:00:00:00-40:00:00:00	6	48,5 (average); >40			mixed	flame	not reported	human	mixed	male	Radial immunodiffusion	Radial immunodiffusion
Bjornson 1979 The septic burned 32	73.3178	29.9469	4	100	19.4	20	2		blood	healthy one measure		31:00:00:00-40:00:00:00	6	53,3 (average); >38			mixed	flame	not reported	human	mixed	mixed	Radial immunodiffusion	Radial immunodiffusion
Bjornson 1979 The septic burned 33	94.463	14.0928	4	100	17.7	20	2		blood	healthy one measure		31:00:00:00-40:00:00:00	6	53,3 (average); >38			mixed	flame	not reported	human	mixed	mixed	Radial immunodiffusion	Radial immunodiffusion
Bjornson 1979 The septic burned 34	84.412	29.7191	3	68.648	16.4887	20	2		blood	healthy one measure		41:00:00:00-50:00:00:00	6	48,5 (average); >40			mixed	flame	not reported	human	mixed	male	Radial immunodiffusion	Radial immunodiffusion
Bjornson 1979 The septic burned 35	121.865	38.943	3	102.299	22.0246	20	2		blood	healthy one measure		41:00:00:00-50:00:00:00	6	48,5 (average); >40			mixed	flame	not reported	human	mixed	male	Radial immunodiffusion	Radial immunodiffusion
Bjornson 1979 The septic burned 36	61.5307	33.377	3	100	19.4	20	2		blood	healthy one measure		41:00:00:00-50:00:00:00	6	53,3 (average); >38			mixed	flame	not reported	human	mixed	mixed	Radial immunodiffusion	Radial immunodiffusion
Bjornson 1979 The septic burned 37	91.0013	21.9006	3	100	17.7	20	2		blood	healthy one measure		41:00:00:00-50:00:00:00	6	53,3 (average); >38			mixed	flame	not reported	human	mixed	mixed	Radial immunodiffusion	Radial immunodiffusion
Bjornson 1979 The septic burned 38	103.358	34.4494	4	68.648	16.4887	20	2		blood	healthy one measure		6:00:00:00-10:00:00:00	3	48,5 (average); >40			mixed	flame	not reported	human	mixed	male	Radial immunodiffusion	Radial immunodiffusion
Bjornson 1979 The septic burned 39	113.96	60.1302	4	102.299	22.0246	20	2		blood	healthy one measure		6:00:00:00-10:00:00:00	3	48,5 (average); >40			mixed	flame	not reported	human	mixed	male	Radial immunodiffusion	Radial immunodiffusion
Bjornson 1979 The septic burned 40	56.8307	47.789	4	100	19.4	20	2		blood	healthy one measure		6:00:00:00-10:00:00:00	3	53,3 (average); >38			mixed	flame	not reported	human	mixed	mixed	Radial immunodiffusion	Radial immunodiffusion
Bjornson 1979 The septic burned 41	62.3555	37.161	4	100	17.7	20	2		blood	healthy one measure		6:00:00:00-10:00:00:00	3	53,3 (average); >38			mixed	flame	not reported	human	mixed	mixed	Radial immunodiffusion	Radial immunodiffusion
Bjornson 1980 Complement, opsonins, and 42	46.829	6.83	4	77.317	7.927	20	5		blood	healthy one measure		11:00:00:00-20:00:00:00	4	51,8 (average)			mixed	flame	not reported	human	mixed	mixed	radial immunodiffusion	radial immunodiffusion
Bjornson 1980 Complement, opsonins, and 43	46.829	6.342	4	77.317	7.927	20	5		blood	healthy one measure		21:00:00:00-30:00:00:00	6	51,8 (average)			mixed	flame	not reported	human	mixed	mixed	radial immunodiffusion	radial immunodiffusion
Bjornson 1980 Complement, opsonins, and 44	46.829	8.292	4	77.317	7.927	20	5		blood	healthy one measure		31:00:00:00-40:00:00:00	6	51,8 (average)			mixed	flame	not reported	human	mixed	mixed	radial immunodiffusion	radial immunodiffusion
Bjornson 1980 Complement, opsonins, and 45	36.098	17.074	4	77.317	7.927	20	5		blood	healthy one measure		6:00:00:00-10:00:00:00	3	51,8 (average)			mixed	flame	not reported	human	mixed	mixed	radial immunodiffusion	radial immunodiffusion
Bjornson 1981 Reduction in alternative 46	44.971	17.538	4	71.695	21.983	25	2		blood	healthy one measure		11:00:00:00-20:00:00:00	4	32,25			partial	flame	not reported	human	adult	male	radial immunodiffusion	radial immunodiffusion
Bjornson 1981 Reduction in alternative 47	24.713	18.6931	8	71.695	21.983	25	2		blood	healthy one measure		11:00:00:00-20:00:00:00	4	33			mixed	flame	not reported	human	adult	mixed	radial immunodiffusion	radial immunodiffusion
Bjornson 1981 Reduction in alternative 48	20.833	12.6688	6	71.695	21.983	25	2		blood	healthy one measure		11:00:00:00-20:00:00:00	4	53,33			full-thickness	flame	not reported	human	young	mixed	radial immunodiffusion	radial immunodiffusion
Bjornson 1981 Reduction in alternative 49	55.747	15.518	4	71.695	21.983	25	2		blood	healthy one measure		21:00:00:00-30:00:00:00	6	32,25			partial	flame	not reported	human	adult	male	radial immunodiffusion	radial immunodiffusion
Bjornson 1981 Reduction in alternative 50	30.316	20.7267	8	71.695	21.983	25	2		blood	healthy one measure		21:00:00:00-30:00:00:00	6	33			mixed	flame	not reported	human	adult	mixed	radial immunodiffusion	radial immunodiffusion
Bjornson 1981 Reduction in alternative 51	19.971	18.6529	6	71.695	21.983	25	2		blood	healthy one measure		21:00:00:00-30:00:00:00	6	53,33			full-thickness	flame	not reported	human	young	mixed	radial immunodiffusion	radial immunodiffusion
Bjornson 1981 Reduction in alternative 52	52.299	9.77	4	71.695	21.983	25	2		blood	healthy one measure		31:00:00:00-40:00:00:00	6	32,25			partial	flame	not reported	human	adult	male	radial immunodiffusion	radial immunodiffusion
Bjornson 1981 Reduction in alternative 53	36.207	14.2242	8	71.695	21.983	25	2		blood	healthy one measure		31:00:00:00-40:00:00:00	6	33			mixed	flame	not reported	human	adult	mixed	radial immunodiffusion	radial immunodiffusion
Bjornson 1981 Reduction in alternative 54	23.994	14.7802	6	71.695	21.983	25	2		blood	healthy one measure		31:00:00:00-40:00:00:00	6	53,33			full-thickness	flame	not reported	human	young	mixed	radial immunodiffusion	radial immunodiffusion
Bjornson 1981 Reduction in alternative 55	59.626	22.988	4	71.695	21.983	25	2		blood	healthy one measure		41:00:00:00-50:00:00:00	6	32,25			partial	flame	not reported	human	adult	male	radial immunodiffusion	radial immunodiffusion
Bjornson 1981 Reduction in alternative 56	28.879	29.2601	8	71.695	21.983	25	2		blood	healthy one measure		41:00:00:00-50:00:00:00	6	33			mixed	flame	not reported	human	adult	mixed	radial immunodiffusion	radial immunodiffusion
Bjornson 1981 Reduction in alternative 57	40.805	29.5629	6	71.695	21.983	25	2		blood	healthy one measure		41:00:00:00-50:00:00:00	6	53,33			full-thickness	flame	not reported	human	young	mixed	radial immunodiffusion	radial immunodiffusion
Bjornson 1981 Reduction in alternative 58	43.678	10.632	4	71.695	21.983	25	2		blood	healthy one measure		6:00:00:00-10:00:00:00	3	32,25			partial	flame	not reported	human	adult	male	radial immunodiffusion	radial immunodiffusion
Bjornson 1981 Reduction in alternative 59	24.569	21.9458	8	71.695	21.983	25	2		blood	healthy one measure		6:00:00:00-10:00:00:00	3	33			mixed	flame	not reported	human	adult	mixed	radial immunodiffusion	radial immunodiffusion
Bjornson 1981 Reduction in alternative 60	10.776	10.5573	6	71.695	21.983	25	2		blood	healthy one measure		6:00:00:00-10:00:00:00	3	53,33			full-thickness	flame	not reported	human	young	mixed	radial immunodiffusion	radial immunodiffusion
Model	Study name	Statistics for each study							Sample size	Sample size	Weight (Random)	Weight (Random)	Residual (Random)	Residual (Random)	Residual (Random)	Std diff in means and 95% CI
		Std diff in means	Standard error	Variance	Lower limit	Upper limit	Z-Value	p-Value	Burn	Healthy	Relative weight	Relative weight	Std Residual	Std Residual	Std Residual
	Bjornson 1976 Reduction in C3 1	-1.8942	1.09185	1.19213	-4.03418	0.245786	-1.73485	0.0827667	3	2	1.46543		-0.694764
	Bjornson 1976 Reduction in C3 2	0.947683	0.960804	0.923144	-0.935457	2.83082	0.986344	0.323964	3	2	1.65976		1.27203
	Bjornson 1976 Reduction in C3 3	-2.55701	1.08029	1.16702	-4.67433	-0.439684	-2.36697	0.0179343	5	2	1.48163		-1.14164
	Bjornson 1976 Reduction in C3 4	1.16958	0.929512	0.863993	-0.652233	2.99139	1.25827	0.208294	4	2	1.70962		1.45081
	Bjornson 1976 Reduction in C3 5	-1.78513	1.00775	1.01556	-3.76028	0.190021	-1.7714	0.0764936	4	2	1.58744		-0.648062
	Bjornson 1976 Reduction in C3 6	-1.81247	1.1877	1.41063	-4.14032	0.515378	-1.52603	0.127001	2	2	1.33816		-0.611609
	Bjornson 1976 Reduction in C3 7	2.31894	1.09459	1.19812	0.173588	4.4643	2.11855	0.0341284	4	2	1.46162		2.10268
	Bjornson 1976 Reduction in C3 8	2.04217	1.1182	1.25038	-0.149471	4.2338	1.82629	0.0678061	3	2	1.4292		1.89725
	Bjornson 1976 Reduction in C3 9	2.06678	1.12272	1.26049	-0.133702	4.26727	1.84088	0.0656397	3	2	1.42309		1.90925
	Bjornson 1976 Reduction in C3 10	-1.93024	0.982919	0.96613	-3.85672	-0.00375153	-1.96378	0.0495555	5	2	1.62532		-0.757526
	Bjornson 1976 Reduction in C3 11	1.15847	0.928352	0.861837	-0.661069	2.978	1.24788	0.212077	4	2	1.71149		1.44363
	Bjornson 1977 Changes in humoral 12	0.457827	0.827124	0.684134	-1.16331	2.07896	0.553517	0.57991	3	3	1.88145		0.986156
	Bjornson 1977 Changes in humoral 13	-1.40762	0.912021	0.831783	-3.19515	0.379909	-1.54341	0.122732	3	3	1.73804		-0.404996
	Bjornson 1977 Changes in humoral 14	-0.940718	0.860472	0.740413	-2.62721	0.745776	-1.09326	0.27428	3	3	1.82409		-0.0682297
	Bjornson 1977 Changes in humoral 15	-1.08835	0.874857	0.765375	-2.80303	0.626342	-1.24403	0.213489	3	3	1.79974		-0.176687
	Bjornson 1977 Changes in humoral 16	-0.827363	0.949624	0.901786	-2.68859	1.03387	-0.871253	0.383616	2	3	1.67742		0.0153126
	Bjornson 1977 Changes in humoral 17	-0.142922	0.817538	0.668369	-1.74527	1.45942	-0.174819	0.861221	3	3	1.89818		0.535184
	Bjornson 1979 The septic burned 18	-0.18465	0.914737	0.836743	-1.9775	1.6082	-0.201861	0.840025	3	2	1.73361		0.480823
	Bjornson 1979 The septic burned 19	0.0611716	0.913076	0.833708	-1.72842	1.85077	0.0669951	0.946586	3	2	1.73632		0.659294
	Bjornson 1979 The septic burned 20	-1.01042	0.913827	0.835079	-2.80149	0.780648	-1.1057	0.268856	4	2	1.73509		-0.116992
	Bjornson 1979 The septic burned 21	-0.868711	0.901603	0.812888	-2.63582	0.898399	-0.963518	0.335288	4	2	1.75516		-0.0144504
	Bjornson 1979 The septic burned 22	1.28404	0.942017	0.887396	-0.562281	3.13036	1.36307	0.172859	4	2	1.68954		1.52389
	Bjornson 1979 The septic burned 23	0.264341	0.869381	0.755823	-1.43961	1.9683	0.304057	0.761084	4	2	1.80898		0.82349
	Bjornson 1979 The septic burned 24	-0.645874	0.816108	0.666032	-2.24542	0.953668	-0.791408	0.428706	7	2	1.90068		0.153998
	Bjornson 1979 The septic burned 25	-0.860976	0.827067	0.684039	-2.482	0.760045	-1.041	0.297876	7	2	1.88155		-0.00913421
	Bjornson 1979 The septic burned 26	0.224193	0.86844	0.754189	-1.47792	1.9263	0.258156	0.796286	4	2	1.81057		0.794146
	Bjornson 1979 The septic burned 27	0.262919	0.869345	0.755761	-1.44097	1.9668	0.302434	0.762321	4	2	1.80904		0.822452
	Bjornson 1979 The septic burned 28	-1.17405	0.86765	0.752816	-2.87461	0.526515	-1.35313	0.176013	6	2	1.81191		-0.240742
	Bjornson 1979 The septic burned 29	-0.710183	0.835577	0.698189	-2.34788	0.927518	-0.849932	0.395363	6	2	1.86679		0.104252
	Bjornson 1979 The septic burned 30	0.834768	0.898927	0.80807	-0.927097	2.59663	0.928627	0.353083	4	2	1.75958		1.22803
	Bjornson 1979 The septic burned 31	0.714862	0.890273	0.792586	-1.03004	2.45976	0.80297	0.421992	4	2	1.77394		1.1453
	Bjornson 1979 The septic burned 32	-0.963615	0.909604	0.82738	-2.74641	0.819176	-1.05938	0.289427	4	2	1.742		-0.0832645
	Bjornson 1979 The septic burned 33	-0.367276	0.872491	0.761241	-2.07733	1.34278	-0.42095	0.673791	4	2	1.80373		0.35573
	Bjornson 1979 The septic burned 34	0.60477	0.932689	0.869908	-1.22327	2.43281	0.648416	0.516716	3	2	1.7045		1.04325
	Bjornson 1979 The septic burned 35	0.571349	0.930579	0.865977	-1.25255	2.39525	0.613972	0.539234	3	2	1.7079		1.0203
	Bjornson 1979 The septic burned 36	-1.30562	1.0019	1.0038	-3.2693	0.658062	-1.30315	0.192524	3	2	1.59629		-0.317047
	Bjornson 1979 The septic burned 37	-0.436927	0.923268	0.852424	-2.2465	1.37264	-0.47324	0.636042	3	2	1.71972		0.296985
	Bjornson 1979 The septic burned 38	1.12142	0.924553	0.854798	-0.690674	2.93351	1.21293	0.225157	4	2	1.71764		1.41957
	Bjornson 1979 The septic burned 39	0.219085	0.868332	0.754	-1.48281	1.92098	0.252306	0.800804	4	2	1.81076		0.790407
	Bjornson 1979 The septic burned 40	-1.01555	0.9143	0.835945	-2.80755	0.776446	-1.11074	0.26668	4	2	1.73432		-0.12068
	Bjornson 1979 The septic burned 41	-1.12784	0.925204	0.856002	-2.94121	0.685525	-1.21902	0.222837	4	2	1.71658		-0.200929
	Bjornson 1980 Complement, opsonins, and 42	-4.07779	1.17209	1.3738	-6.37505	-1.78054	-3.47907	0.000503152	4	5	1.35804		-2.06482
	Bjornson 1980 Complement, opsonins, and 43	-4.18215	1.19235	1.42169	-6.5191	-1.84519	-3.5075	0.000452342	4	5	1.33231		-2.11098
	Bjornson 1980 Complement, opsonins, and 44	-3.77073	1.11351	1.23991	-5.95317	-1.58828	-3.38634	0.000708328	4	5	1.43558		-1.92181
	Bjornson 1980 Complement, opsonins, and 45	-3.25008	1.01825	1.03683	-5.24581	-1.25434	-3.19183	0.00141376	4	5	1.57167		-1.65367
	Bjornson 1981 Reduction in alternative 46	-1.42541	0.95881	0.919316	-3.30464	0.453824	-1.48664	0.137109	4	2	1.6629		-0.4086
	Bjornson 1981 Reduction in alternative 47	-2.45526	0.962505	0.926416	-4.34174	-0.568789	-2.55091	0.0107442	8	2	1.65709		-1.13645
	Bjornson 1981 Reduction in alternative 48	-3.47446	1.19212	1.42116	-5.81098	-1.13794	-2.91451	0.00356243	6	2	1.33259		-1.66297
	Bjornson 1981 Reduction in alternative 49	-0.918588	0.905714	0.820317	-2.69375	0.856578	-1.01421	0.31048	4	2	1.74839		-0.0506839
	Bjornson 1981 Reduction in alternative 50	-1.98098	0.906209	0.821214	-3.75712	-0.204845	-2.18601	0.0288149	8	2	1.74758		-0.822873
	Bjornson 1981 Reduction in alternative 51	-2.68723	1.05735	1.11799	-4.75961	-0.614862	-2.54147	0.0110386	6	2	1.5143		-1.24236
	Bjornson 1981 Reduction in alternative 52	-1.39832	0.95548	0.912942	-3.27103	0.474386	-1.46347	0.143338	4	2	1.66815		-0.390027
	Bjornson 1981 Reduction in alternative 53	-2.30306	0.943507	0.890205	-4.1523	-0.453825	-2.44096	0.0146482	8	2	1.68716		-1.03823
	Bjornson 1981 Reduction in alternative 54	-2.94371	1.09921	1.20826	-5.09811	-0.789302	-2.67803	0.00740567	6	2	1.45522		-1.38738
	Bjornson 1981 Reduction in alternative 55	-0.530717	0.879472	0.773472	-2.25445	1.19302	-0.60345	0.54621	4	2	1.79199		0.234225
	Bjornson 1981 Reduction in alternative 56	-1.50483	0.859201	0.738226	-3.18883	0.17917	-1.75143	0.0798714	8	2	1.82625		-0.487592
	Bjornson 1981 Reduction in alternative 57	-1.08613	0.860463	0.740397	-2.77261	0.600343	-1.26227	0.206853	6	2	1.8241		-0.176257
	Bjornson 1981 Reduction in alternative 58	-1.95397	1.03352	1.06817	-3.97963	0.0716949	-1.89059	0.0586785	4	2	1.54901		-0.755468
	Bjornson 1981 Reduction in alternative 59	-2.14691	0.924911	0.855461	-3.9597	-0.334116	-2.32121	0.0202758	8	2	1.71706		-0.935056
	Bjornson 1981 Reduction in alternative 60	-4.62601	1.41569	2.00416	-7.4007	-1.85132	-3.26768	0.00108432	6	2	1.08273		-2.1537
Random		-0.848873	0.183486	0.033667	-1.2085	-0.489248	-4.62638	3.72117e-06
Pred Int		-0.848873			-2.98513	1.287
		Std diff in means	Standard error	Variance	Lower limit	Upper limit	Z-Value	p-Value		studies	entries	animals	Q-value	df (Q)	P-value	I-squared
Fixed		-0.783615	0.121957	0.0148736	-1.02265	-0.544583	-6.42532	1.31594e-10		5	60	25	132.023	59	1.63962e-07	55.3107
Random		-0.848873	0.183486	0.033667	-1.2085	-0.489248	-4.62638	3.72117e-06

## Sheet: Co3a
entry_name	burn	sd_B	size_B	healthy	sd_H	size_H	nH	nH_PBD	specimen	burn_cohort	comp	separate control	PBD	PBD_cat	TBSA2	TBSA	depth2	agent2	loc2	species	young_adult	sex	method2
Bengtsson 1990 Accumulation of anaphylatoxins 2	5497	1140	6	193	37	25	25		blood	healthy single measure			?	<10			not reported	not reported	not reported	human	adult	not reported	Radioimmunoassay Hughli and Chenoweth
Davis 1987 Neutrophil activation after 3	319	145.403	22	113	30.9839	15	3		blood	healthy one measure		0:00:00:00-5:00:00:00	2	mean 45			not reported	not reported	not reported	human	adult	mixed	radioimmunoassay
Davis 1987 Neutrophil activation after 4	418	267.354	22	113	30.9839	15	3		blood	healthy one measure		14:00:00:00-19:00:00:00	5	mean 45			not reported	not reported	not reported	human	adult	mixed	radioimmunoassay
Davis 1987 Neutrophil activation after 5	326	159.474	22	113	30.9839	15	3		blood	healthy one measure		20:00:00:00-50:00:00:00	6	mean 45			not reported	not reported	not reported	human	adult	mixed	radioimmunoassay
Davis 1987 Neutrophil activation after 6	473	225.14	22	113	30.9839	15	3		blood	healthy one measure		6:00:00:00-8:00:00:00	3	mean 45			not reported	not reported	not reported	human	adult	mixed	radioimmunoassay
Davis 1987 Neutrophil activation after 7	496	220.45	22	113	30.9839	15	3		blood	healthy one measure		9:00:00:00-13:00:00:00	4	mean 45			not reported	not reported	not reported	human	adult	mixed	radioimmunoassay
Kinoshita 2006 Restoration of natural 8	1.782	0.243495	10	2.783	0.404772	10	10		blood	sham multiple measures		0:00:00:00	1	20			not reported	contact	dorsal	mouse	young	male	ELISA
Kinoshita 2006 Restoration of natural 9	2.006	0.480666	10	2.425	0.177088	10	10		blood	sham multiple measures		0:00:00:00	1	20			not reported	contact	dorsal	mouse	young	male	ELISA
Kinoshita 2006 Restoration of natural 10	1.872	0.5281	10	2.115	0.243495	10	10		blood	sham multiple measures		0:03:00:00	1	20			not reported	contact	dorsal	mouse	young	male	ELISA
Kinoshita 2006 Restoration of natural 11	2.15	0.509127	10	1.778	1.42302	10	10		blood	sham multiple measures		0:03:00:00	1	21			not reported	contact	dorsal	mouse	young	male	ELISA
Kinoshita 2006 Restoration of natural 12	1.872	0.973982	10	3.282	0.161276	10	10		blood	sham multiple measures		0:06:00:00	1	20			not reported	contact	dorsal	mouse	young	male	ELISA
Kinoshita 2006 Restoration of natural 13	2.133	1.33764	10	2.809	0.977144	10	10		blood	sham multiple measures		0:06:00:00	1	22			not reported	contact	dorsal	mouse	young	male	ELISA
Kinoshita 2006 Restoration of natural 14	1.91	0.850653	10	3.141	0.891762	10	10		blood	sham multiple measures		0:12:00:00	1	20			not reported	contact	dorsal	mouse	young	male	ELISA
Kinoshita 2006 Restoration of natural 15	2.051	0.486991	10	3.5	0.566048	10	10		blood	sham multiple measures		0:12:00:00	1	20			not reported	contact	dorsal	mouse	young	male	ELISA
Kinoshita 2006 Restoration of natural 16	1.989	1.01509	10	2.641	0.265631	10	10		blood	sham multiple measures		0:12:00:00	1	23			not reported	contact	dorsal	mouse	young	male	ELISA
Kinoshita 2006 Restoration of natural 17	2.218	0.588184	10	3.091	0.771596	10	10		blood	sham multiple measures		0:12:00:00	1	27			not reported	contact	dorsal	mouse	young	male	ELISA
Kinoshita 2006 Restoration of natural 18	2.179	0.202386	10	3.692	0.5281	10	10		blood	sham multiple measures		0:24:00:00	1	20			not reported	contact	dorsal	mouse	young	male	ELISA
Kinoshita 2006 Restoration of natural 19	2.598	0.455368	10	3.184	0.594508	10	10		blood	sham multiple measures		0:24:00:00	1	24			not reported	contact	dorsal	mouse	young	male	ELISA
Kinoshita 2006 Restoration of natural 20	2.346	0.730486	10	4.026	1.66336	10	10		blood	sham multiple measures		0:48:00:00	2	20			not reported	contact	dorsal	mouse	young	male	ELISA
Kinoshita 2006 Restoration of natural 21	2.59	1.81831	10	3.456	1.00877	10	10		blood	sham multiple measures		0:48:00:00	2	25			not reported	contact	dorsal	mouse	young	male	ELISA
Kinoshita 2006 Restoration of natural 22	2.141	0.486991	10	3.641	1.13526	10	10		blood	sham multiple measures		0:72:00:00	2	20			not reported	contact	dorsal	mouse	young	male	ELISA
Kinoshita 2006 Restoration of natural 23	2.201	0.455368	10	3.091	1.06569	10	10		blood	sham multiple measures		0:72:00:00	2	26			not reported	contact	dorsal	mouse	young	male	ELISA
Laggner 2022 Severity of thermal 24	153.649	134.142	14	39.437	43.5184	5	2		blood	healthy single measure		0:00:00:00	1	32.5			not reported	not reported	not reported	human	adult	mixed	ELISA
Laggner 2022 Severity of thermal 25	122.407	130.311	14	20.487	10.306	5	2		blood	healthy single measure		1:00:00:00	1	32.5			not reported	not reported	not reported	human	adult	mixed	ELISA
Laggner 2022 Severity of thermal 26	143.918	245.292	14	30.73	8.0163	5	2		blood	healthy single measure		14:00:00:00	4	32.5			not reported	not reported	not reported	human	adult	mixed	ELISA
Laggner 2022 Severity of thermal 27	172.087	226.127	14	35.339	45.8103	5	2		blood	healthy single measure		2:00:00:00	2	32.5			not reported	not reported	not reported	human	adult	mixed	ELISA
Laggner 2022 Severity of thermal 28	217.67	385.185	14	27.657	10.306	5	2		blood	healthy single measure		21:00:00:00	6	32.5			not reported	not reported	not reported	human	adult	mixed	ELISA
Laggner 2022 Severity of thermal 29	118.31	272.12	14	23.56	12.598	5	2		blood	healthy single measure		28:00:00:00	6	32.5			not reported	not reported	not reported	human	adult	mixed	ELISA
Laggner 2022 Severity of thermal 30	206.402	235.709	14	44.046	22.904	5	2		blood	healthy single measure		3:00:00:00	2	32.5			not reported	not reported	not reported	human	adult	mixed	ELISA
Laggner 2022 Severity of thermal 31	177.209	277.87	14	19.462	16.0326	5	2		blood	healthy single measure		4:00:00:00	2	32.5			not reported	not reported	not reported	human	adult	mixed	ELISA
Laggner 2022 Severity of thermal 32	210.499	187.801	14	26.12	21.7592	5	2		blood	healthy single measure		5:00:00:00	3	32.5			not reported	not reported	not reported	human	adult	mixed	ELISA
Laggner 2022 Severity of thermal 33	201.28	218.464	14	45.07	8.0163	5	2		blood	healthy single measure		6:00:00:00	3	32.5			not reported	not reported	not reported	human	adult	mixed	ELISA
Laggner 2022 Severity of thermal 34	170.551	231.878	14	32.778	8.0163	5	2		blood	healthy single measure		7:00:00:00	3	32.5			not reported	not reported	not reported	human	adult	mixed	ELISA
Ljunghusen 1996 Endotoxemia and complement 35	2901	1241	6	271	48	20	3		blood	healthy single measure		1:00:00:00	1	47			mixed	not reported	not reported	human	mixed	male	ELISA
Ljunghusen 1996 Endotoxemia and complement 36	3606	1899	6	271	48	20	3		blood	healthy single measure		2:00:00:00	2	47			mixed	not reported	not reported	human	mixed	male	ELISA
Ljunghusen 1996 Endotoxemia and complement 37	4963.23	1452.21	8	271	48	20	3		blood	healthy single measure		3:00:00:00	2	47			mixed	not reported	not reported	human	mixed	male	ELISA
Ljunghusen 1996 Endotoxemia and complement 38	4250	1826	8	271	48	20	3		blood	healthy single measure		4:00:00:00	2	47			mixed	not reported	not reported	human	mixed	male	ELISA
Ljunghusen 1996 Endotoxemia and complement 39	7261.03	2849.26	8	271	48	20	3		blood	healthy single measure		5:00:00:00	3	47			mixed	not reported	not reported	human	mixed	male	ELISA
Ljunghusen 1996 Endotoxemia and complement 40	7518.38	2647.06	8	271	48	20	3		blood	healthy single measure		6:00:00:00	3	47			mixed	not reported	not reported	human	mixed	male	ELISA
Ljunghusen 1996 Endotoxemia and complement 41	6856.62	5496.32	8	271	48	20	3		blood	healthy single measure		7:00:00:00	3	47			mixed	not reported	not reported	human	mixed	male	ELISA
Machens 2006 C3a levels and 42	5.593	1.559	17	1	1.559	17	2		wound	same animal, uninjured skin		0:00:00:00	1	10-30			partial-thickness	not reported	not reported	human	mixed	not reported
Machens 2006 C3a levels and 43	12.102	3.525	17	1	3.525	17	2		wound	same animal, uninjured skin		0:00:00:00	1	10-30			partial-thickness	not reported	not reported	human	mixed	not reported
Machens 2006 C3a levels and 44	8.949	3.729	17	1	3.729	17	2		wound	same animal, uninjured skin		0:04:00:00	1	10-30			partial-thickness	not reported	not reported	human	mixed	not reported
Machens 2006 C3a levels and 45	14.542	2.847	17	1	2.847	17	2		wound	same animal, uninjured skin		0:04:00:00	1	10-30			partial-thickness	not reported	not reported	human	mixed	not reported
Machens 2006 C3a levels and 46	5.797	1.356	17	1	1.356	17	2		wound	same animal, uninjured skin		0:08:00:00	1	10-30			partial-thickness	not reported	not reported	human	mixed	not reported
Machens 2006 C3a levels and 47	14.136	2.915	17	1	2.915	17	2		wound	same animal, uninjured skin		0:08:00:00	1	10-30			partial-thickness	not reported	not reported	human	mixed	not reported
Machens 2006 C3a levels and 48	3.051	1.288	17	1	1.288	17	2		wound	same animal, uninjured skin		0:12:00:00	1	10-30			partial-thickness	not reported	not reported	human	mixed	not reported
Machens 2006 C3a levels and 49	15.559	3.729	17	1	3.729	17	2		wound	same animal, uninjured skin		0:12:00:00	1	10-30			partial-thickness	not reported	not reported	human	mixed	not reported
Machens 2006 C3a levels and 50	6.814	2.034	17	1	2.034	17	2		wound	same animal, uninjured skin		0:16:00:00	1	10-30			partial-thickness	not reported	not reported	human	mixed	not reported
Machens 2006 C3a levels and 51	16.678	5.017	17	1	5.017	17	2		wound	same animal, uninjured skin		0:16:00:00	1	10-30			partial-thickness	not reported	not reported	human	mixed	not reported
Machens 2006 C3a levels and 52	3.458	1.695	17	1	1.695	17	2		wound	same animal, uninjured skin		0:20:00:00	1	10-30			partial-thickness	not reported	not reported	human	mixed	not reported
Machens 2006 C3a levels and 53	19.017	2.78	17	1	2.78	17	2		wound	same animal, uninjured skin		0:20:00:00	1	10-30			partial-thickness	not reported	not reported	human	mixed	not reported
Machens 2006 C3a levels and 54	1	1.695	17	1	1.695	17	2		wound	same animal, uninjured skin		1:00:00:00	1	10-30			partial-thickness	not reported	not reported	human	mixed	not reported
Machens 2006 C3a levels and 55	18.508	2.847	17	1	2.847	17	2		wound	same animal, uninjured skin		1:00:00:00	1	10-30			partial-thickness	not reported	not reported	human	mixed	not reported
Machens 2006 C3a levels and 56	1.305	2.983	17	1	2.983	17	2		wound	same animal, uninjured skin		1:04:00:00	1	10-30			partial-thickness	not reported	not reported	human	mixed	not reported
Machens 2006 C3a levels and 57	19.017	2.576	17	1	2.576	17	2		wound	same animal, uninjured skin		1:04:00:00	1	10-30			partial-thickness	not reported	not reported	human	mixed	not reported
Machens 2006 C3a levels and 58	2.119	2.983	17	1	2.983	17	2		wound	same animal, uninjured skin		1:08:00:00	1	10-30			partial-thickness	not reported	not reported	human	mixed	not reported
Machens 2006 C3a levels and 59	16.881	1.424	17	1	1.424	17	2		wound	same animal, uninjured skin		1:08:00:00	1	10-30			partial-thickness	not reported	not reported	human	mixed	not reported
Machens 2006 C3a levels and 60	0.775	1.085	17	1	1.085	17	2		wound	same animal, uninjured skin		1:12:00:00	1	10-30			partial-thickness	not reported	not reported	human	mixed	not reported
Machens 2006 C3a levels and 61	13.627	2.78	17	1	2.78	17	2		wound	same animal, uninjured skin		1:12:00:00	1	10-30			partial-thickness	not reported	not reported	human	mixed	not reported
Machens 2006 C3a levels and 62	0.9593	1.627	17	1	1.627	17	2		wound	same animal, uninjured skin		1:16:00:00	1	10-30			partial-thickness	not reported	not reported	human	mixed	not reported
Machens 2006 C3a levels and 63	11.492	1.085	17	1	1.085	17	2		wound	same animal, uninjured skin		1:16:00:00	1	10-30			partial-thickness	not reported	not reported	human	mixed	not reported
Machens 2006 C3a levels and 64	0.9856	2.034	17	1	2.034	17	2		wound	same animal, uninjured skin		1:20:00:00	1	10-30			partial-thickness	not reported	not reported	human	mixed	not reported
Machens 2006 C3a levels and 65	12.305	1.627	17	1	1.627	17	2		wound	same animal, uninjured skin		1:20:00:00	1	10-30			partial-thickness	not reported	not reported	human	mixed	not reported
Machens 2006 C3a levels and 66	2.441	3.051	17	1	3.051	17	2		wound	same animal, uninjured skin		2:00:00:00	2	10-30			partial-thickness	not reported	not reported	human	mixed	not reported
Machens 2006 C3a levels and 67	12.61	3.661	17	1	3.661	17	2		wound	same animal, uninjured skin		2:00:00:00	2	10-30			partial-thickness	not reported	not reported	human	mixed	not reported
Machens 2006 C3a levels and 68	1.932	2.983	17	1	2.983	17	2		wound	same animal, uninjured skin		2:04:00:00	2	10-30			partial-thickness	not reported	not reported	human	mixed	not reported
Machens 2006 C3a levels and 69	13.831	2.983	17	1	2.983	17	2		wound	same animal, uninjured skin		2:04:00:00	2	10-30			partial-thickness	not reported	not reported	human	mixed	not reported
Moore 1986 Neutrophil activation in 70	305	111.122	7	100	19.3649	15	3		blood	healthy single measure		0:00:00:00 - 5:00:00:00	2	10-70%; mean = 42,10			not reported	not specified	not reported	human	adult	mixed	radio-immunodiffusion
Moore 1986 Neutrophil activation in 71	409	142.871	7	100	19.3649	15	3		blood	healthy single measure		14:00:00:00 - 19:00:00:00	5	10-70%; mean = 42,10			not reported	not specified	not reported	human	adult	mixed	radio-immunodiffusion
Moore 1986 Neutrophil activation in 72	260	95.247	7	100	19.3649	15	3		blood	healthy single measure		20:00:00:00 - 50:00:00:00	6	10-70%; mean = 42,10			not reported	not specified	not reported	human	adult	mixed	radio-immunodiffusion
Moore 1986 Neutrophil activation in 73	546	182.557	7	100	19.3649	15	3		blood	healthy single measure		6:00:00:00 - 8:00:00:00	3	10-70%; mean = 42,10			not reported	not specified	not reported	human	adult	mixed	radio-immunodiffusion
Moore 1986 Neutrophil activation in 74	490	190.494	7	100	19.3649	15	3		blood	healthy single measure		9:00:00:00 - 13:00:00:00	4	10-70%; mean = 42,10			not reported	not specified	not reported	human	adult	mixed	radio-immunodiffusion
Moran 1987 Anaphylotoxin levels following 75	1249.81	750.994	18	50	50	5	2		blood	healthy single measure		11:00:00:00	4	15-90%; mean = 37,9%			not reported	not specified	not reported	human	adult	mixed	radio immunoassay
Moran 1987 Anaphylotoxin levels following 76	1163.98	910.297	18	50	50	5	2		blood	healthy single measure		15:00:00:00	5	15-90%; mean = 37,9%			not reported	not specified	not reported	human	adult	mixed	radio immunoassay
Moran 1987 Anaphylotoxin levels following 77	665.134	432.393	18	50	50	5	2		blood	healthy single measure		19:00:00:00	5	15-90%; mean = 37,9%			not reported	not specified	not reported	human	adult	mixed	radio immunoassay
Moran 1987 Anaphylotoxin levels following 78	686.59	477.908	18	50	50	5	2		blood	healthy single measure		22:00:00:00	6	15-90%; mean = 37,9%			not reported	not specified	not reported	human	adult	mixed	radio immunoassay
Moran 1987 Anaphylotoxin levels following 79	1072.8	591.696	18	50	50	5	2		blood	healthy single measure		4:00:00:00	2	15-90%; mean = 37,9%			not reported	not specified	not reported	human	adult	mixed	radio immunoassay
Moran 1987 Anaphylotoxin levels following 80	836.782	500.666	18	50	50	5	2		blood	healthy single measure		7:00:00:00	3	15-90%; mean = 37,9%			not reported	not specified	not reported	human	adult	mixed	radio immunoassay
Solomkin 1984 Regulation of neutrophil 81	382.463	110.815	8	100	142.576	42	6		blood	reference values		1:00:00:00-3:00:00:00	2	22% - 75% (38 average)			not reported	not reported	not reported	human	mixed	not reported	radioimmunoassay
Solomkin 1984 Regulation of neutrophil 82	759.328	385.215	8	100	142.576	42	6		blood	reference values		10:00:00:00-14:00:00:00	4	22% - 75% (38 average)			not reported	not reported	not reported	human	mixed	not reported	radioimmunoassay
Solomkin 1984 Regulation of neutrophil 83	527.985	411.598	8	100	142.576	42	6		blood	reference values		15:00:00:00-20:00:00:00	5	22% - 75% (38 average)			not reported	not reported	not reported	human	mixed	not reported	radioimmunoassay
Solomkin 1984 Regulation of neutrophil 84	414.179	58.1242	8	100	142.576	42	6		blood	reference values		21:00:00:00-30:00:00:00	6	22% - 75% (38 average)			not reported	not reported	not reported	human	mixed	not reported	radioimmunoassay
Solomkin 1984 Regulation of neutrophil 85	460.821	158.307	8	100	142.576	42	6		blood	reference values		4:00:00:00-6:00:00:00	3	22% - 75% (38 average)			not reported	not reported	not reported	human	mixed	not reported	radioimmunoassay
Solomkin 1984 Regulation of neutrophil 86	960.821	369.384	8	100	142.576	42	6		blood	reference values		7:00:00:00-9:00:00:00	3	22% - 75% (38 average)			not reported	not reported	not reported	human	mixed	not reported	radioimmunoassay
Solomkin 1984 Regulation of neutrophil 87	951	514.393	6	100	142.576	42	6		blood	reference values		not reported	?	22% - 75% (38 average)			not reported	not reported	not reported	human	mixed	not reported	radioimmunoassay
Wolach 1984 Plasma lectoferrin reflects 88	233	523.832	14	102	55.9017	5	5		blood	reference values		admission	?	5%-80% (table 1)			not reported	not reported	not reported	human	adult	mixed	radioimmunoassay
Model	Study name	Statistics for each study							Sample size	Sample size	Weight (Random)	Weight (Random)	Residual (Random)	Residual (Random)	Residual (Random)	Std diff in means and 95% CI
		Std diff in means	Standard error	Variance	Lower limit	Upper limit	Z-Value	p-Value	Burn	Healthy	Relative weight	Relative weight	Std Residual	Std Residual	Std Residual
	Bengtsson 1990 Accumulation of anaphylatoxins 2	11.1768	1.49048	2.22152	8.25552	14.0981	7.49881	6.43929e-14	6	25	0.838823		4.04138
	Davis 1987 Neutrophil activation after 3	1.47949	0.65005	0.422566	0.205411	2.75356	2.27596	0.0228486	22	3	1.21985		-0.0198878
	Davis 1987 Neutrophil activation after 4	1.19314	0.638169	0.407259	-0.057652	2.44392	1.86962	0.061536	22	3	1.22458		-0.164987
	Davis 1987 Neutrophil activation after 5	1.39529	0.646316	0.417725	0.128534	2.66205	2.15884	0.0308629	22	3	1.22134		-0.0624951
	Davis 1987 Neutrophil activation after 6	1.67191	0.659313	0.434694	0.37968	2.96414	2.53584	0.0112179	22	3	1.21612		0.0772793
	Davis 1987 Neutrophil activation after 7	1.8165	0.666919	0.444781	0.50936	3.12363	2.72371	0.00645522	22	3	1.21304		0.150075
	Kinoshita 2006 Restoration of natural 8	-2.99726	0.651605	0.424589	-4.27438	-1.72014	-4.59981	4.22873e-06	10	10	1.21923		-2.28269
	Kinoshita 2006 Restoration of natural 9	-1.15613	0.483131	0.233416	-2.10305	-0.209211	-2.393	0.0167114	10	10	1.28103		-1.38636
	Kinoshita 2006 Restoration of natural 10	-0.591249	0.45688	0.208739	-1.48672	0.30422	-1.2941	0.195631	10	10	1.28947		-1.09724
	Kinoshita 2006 Restoration of natural 11	0.348104	0.450588	0.203029	-0.535032	1.23124	0.772555	0.439786	10	10	1.29144		-0.609244
	Kinoshita 2006 Restoration of natural 12	-2.01986	0.549542	0.301996	-3.09694	-0.94278	-3.67554	0.000237348	10	10	1.25815		-1.81734
	Kinoshita 2006 Restoration of natural 13	-0.577043	0.456426	0.208324	-1.47162	0.317535	-1.26427	0.206135	10	10	1.28961		-1.08991
	Kinoshita 2006 Restoration of natural 14	-1.41212	0.499852	0.249852	-2.39181	-0.432425	-2.82507	0.00472702	10	10	1.27547		-1.51569
	Kinoshita 2006 Restoration of natural 15	-2.74442	0.623134	0.388297	-3.96575	-1.5231	-4.40422	1.06163e-05	10	10	1.2305		-2.16495
	Kinoshita 2006 Restoration of natural 16	-0.878765	0.468301	0.219306	-1.79662	0.039088	-1.8765	0.0605872	10	10	1.28584		-1.24497
	Kinoshita 2006 Restoration of natural 17	-1.27223	0.490372	0.240464	-2.23334	-0.311122	-2.59442	0.00947493	10	10	1.27864		-1.44516
	Kinoshita 2006 Restoration of natural 18	-3.78494	0.74709	0.558144	-5.24921	-2.32067	-5.06624	4.05753e-07	10	10	1.17947		-2.63623
	Kinoshita 2006 Restoration of natural 19	-1.1064	0.480211	0.230603	-2.0476	-0.165202	-2.30398	0.0212236	10	10	1.28199		-1.3611
	Kinoshita 2006 Restoration of natural 20	-1.30818	0.492731	0.242783	-2.27392	-0.342447	-2.65496	0.00793171	10	10	1.27786		-1.46332
	Kinoshita 2006 Restoration of natural 21	-0.58902	0.456808	0.208674	-1.48435	0.306307	-1.28943	0.19725	10	10	1.28949		-1.09609
	Kinoshita 2006 Restoration of natural 22	-1.71757	0.523213	0.273751	-2.74305	-0.692095	-3.28274	0.00102802	10	10	1.26747		-1.66832
	Kinoshita 2006 Restoration of natural 23	-1.08594	0.479042	0.229482	-2.02484	-0.147033	-2.2669	0.0233966	10	10	1.28237		-1.35069
	Laggner 2022 Severity of thermal 24	0.880012	0.77177	0.595629	-0.63263	2.39265	1.14025	0.254182	14	2	1.16877		-0.31606
	Laggner 2022 Severity of thermal 25	0.811458	0.769419	0.592006	-0.696575	2.31949	1.05464	0.291591	14	2	1.1698		-0.350133
	Laggner 2022 Severity of thermal 26	0.478841	0.760654	0.578594	-1.01201	1.96969	0.629513	0.529013	14	2	1.17361		-0.515621
	Laggner 2022 Severity of thermal 27	0.62658	0.764001	0.583697	-0.870834	2.12399	0.82013	0.412142	14	2	1.17216		-0.442095
	Laggner 2022 Severity of thermal 28	0.511911	0.761326	0.579618	-0.980261	2.00408	0.672393	0.501333	14	2	1.17332		-0.499162
	Laggner 2022 Severity of thermal 29	0.361306	0.758622	0.575508	-1.12557	1.84818	0.476266	0.633885	14	2	1.17449		-0.574113
	Laggner 2022 Severity of thermal 30	0.714541	0.76641	0.587384	-0.787595	2.21668	0.932322	0.35117	14	2	1.17111		-0.398332
	Laggner 2022 Severity of thermal 31	0.589055	0.763067	0.582272	-0.906529	2.08464	0.771957	0.44014	14	2	1.17256		-0.460769
	Laggner 2022 Severity of thermal 32	1.01831	0.777067	0.603834	-0.50471	2.54134	1.31046	0.190041	14	2	1.16646		-0.247385
	Laggner 2022 Severity of thermal 33	0.741991	0.767224	0.588633	-0.761741	2.24572	0.967111	0.333488	14	2	1.17076		-0.384677
	Laggner 2022 Severity of thermal 34	0.616562	0.763746	0.583308	-0.880353	2.11348	0.807287	0.419501	14	2	1.17227		-0.44708
	Ljunghusen 1996 Endotoxemia and complement 35	2.50679	0.921472	0.849111	0.700738	4.31284	2.72042	0.00651992	6	3	1.10124		0.474316
	Ljunghusen 1996 Endotoxemia and complement 36	2.07768	0.860128	0.73982	0.391863	3.7635	2.41555	0.0157114	6	3	1.12938		0.27175
	Ljunghusen 1996 Endotoxemia and complement 37	3.66316	1.03357	1.06828	1.63739	5.68893	3.54417	0.000393856	8	3	1.04884		1.00442
	Ljunghusen 1996 Endotoxemia and complement 38	2.4706	0.857777	0.735782	0.789388	4.15181	2.88024	0.00397378	8	3	1.13044		0.463029
	Ljunghusen 1996 Endotoxemia and complement 39	2.78164	0.900021	0.810039	1.01763	4.54565	3.09064	0.00199728	8	3	1.11114		0.609017
	Ljunghusen 1996 Endotoxemia and complement 40	3.10434	0.946771	0.896376	1.2487	4.95998	3.27887	0.00104223	8	3	1.0895		0.757083
	Ljunghusen 1996 Endotoxemia and complement 41	1.3586	0.736365	0.542233	-0.0846481	2.80185	1.84501	0.0650361	8	3	1.18407		-0.0797954
	Machens 2006 C3a levels and 42	2.94612	0.887262	0.787235	1.20712	4.68512	3.32046	0.000898692	17	2	1.117		0.690174
	Machens 2006 C3a levels and 43	3.1495	0.905461	0.81986	1.37483	4.92417	3.47834	0.000504525	17	2	1.10863		0.785531
	Machens 2006 C3a levels and 44	2.13167	0.823652	0.678403	0.517342	3.746	2.58807	0.0096515	17	2	1.14583		0.300189
	Machens 2006 C3a levels and 45	4.75659	1.07435	1.15422	2.6509	6.86227	4.42742	9.53664e-06	17	2	1.02963		1.50249
	Machens 2006 C3a levels and 46	3.53761	0.942421	0.888157	1.6905	5.38472	3.75375	0.00017421	17	2	1.09153		0.964873
	Machens 2006 C3a levels and 47	4.50635	1.04557	1.09322	2.45706	6.55563	4.30993	1.63306e-05	17	2	1.04319		1.39556
	Machens 2006 C3a levels and 48	1.59239	0.790919	0.625553	0.0422187	3.14256	2.01334	0.0440785	17	2	1.16037		0.0362664
	Machens 2006 C3a levels and 49	3.90426	0.979777	0.959962	1.98394	5.82459	3.98485	6.75226e-05	17	2	1.0741		1.13088
	Machens 2006 C3a levels and 50	2.85841	0.87968	0.773836	1.13427	4.58255	3.24937	0.0011566	17	2	1.12047		0.648777
	Machens 2006 C3a levels and 51	3.12498	0.903222	0.81581	1.35469	4.89526	3.45981	0.000540558	17	2	1.10966		0.774079
	Machens 2006 C3a levels and 52	1.45015	0.783686	0.614164	-0.0858488	2.98614	1.85042	0.0642532	17	2	1.16356		-0.0339012
	Machens 2006 C3a levels and 53	6.48094	1.29002	1.66415	3.95254	9.00933	5.0239	5.06324e-07	17	2	0.928699		2.18579
	Machens 2006 C3a levels and 54	0	0.747545	0.558824	-1.46516	1.46516	0	1	17	2	1.17928		-0.754866
	Machens 2006 C3a levels and 55	6.14963	1.24661	1.55403	3.70632	8.59294	4.93309	8.09393e-07	17	2	0.948783		2.06201
	Machens 2006 C3a levels and 56	0.102246	0.747729	0.559099	-1.36328	1.56777	0.136742	0.891235	17	2	1.1792		-0.704025
	Machens 2006 C3a levels and 57	6.99418	1.35873	1.84615	4.33111	9.65724	5.14758	2.63874e-07	17	2	0.897305		2.37038
	Machens 2006 C3a levels and 58	0.375126	0.750018	0.562527	-1.09488	1.84513	0.500156	0.616965	17	2	1.17821		-0.568166
	Machens 2006 C3a levels and 59	11.1524	1.95752	3.83187	7.31573	14.989	5.69721	1.21781e-08	17	2	0.655531		3.56034
	Machens 2006 C3a levels and 60	-0.207373	0.748302	0.559955	-1.67402	1.25927	-0.277125	0.781684	17	2	1.17895		-0.857812
	Machens 2006 C3a levels and 61	4.54209	1.04963	1.10173	2.48484	6.59933	4.3273	1.50947e-05	17	2	1.04128		1.41095
	Machens 2006 C3a levels and 62	-0.0251998	0.747556	0.55884	-1.49038	1.43998	-0.0337095	0.973109	17	2	1.17927		-0.767389
	Machens 2006 C3a levels and 63	9.67005	1.7377	3.01961	6.26421	13.0759	5.56485	2.62381e-08	17	2	0.736731		3.19494
	Machens 2006 C3a levels and 64	-0.00688299	0.747546	0.558825	-1.47205	1.45828	-0.00920745	0.992654	17	2	1.17927		-0.758287
	Machens 2006 C3a levels and 65	6.94837	1.35253	1.82935	4.29745	9.59929	5.1373	2.78712e-07	17	2	0.900115		2.35427
	Machens 2006 C3a levels and 66	0.472304	0.751461	0.564694	-1.00053	1.94514	0.628514	0.529667	17	2	1.17759		-0.519751
	Machens 2006 C3a levels and 67	3.17126	0.907458	0.823479	1.39268	4.94985	3.49467	0.000474649	17	2	1.10771		0.795679
	Machens 2006 C3a levels and 68	0.312437	0.749261	0.561392	-1.15609	1.78096	0.416994	0.676683	17	2	1.17854		-0.599393
	Machens 2006 C3a levels and 69	4.30137	1.0226	1.04571	2.29711	6.30564	4.20631	2.59579e-05	17	2	1.054		1.30661
	Moore 1986 Neutrophil activation in 70	2.11951	0.837142	0.700807	0.478744	3.76028	2.53184	0.0113465	7	3	1.13977		0.293446
	Moore 1986 Neutrophil activation in 71	2.48976	0.886643	0.786137	0.751974	4.22755	2.80808	0.00498383	7	3	1.11728		0.469562
	Moore 1986 Neutrophil activation in 72	1.92649	0.813485	0.661758	0.332087	3.52089	2.36819	0.0178753	7	3	1.15037		0.200085
	Moore 1986 Neutrophil activation in 73	2.81574	0.934136	0.872611	0.984868	4.64661	3.01427	0.00257596	7	3	1.09537		0.620962
	Moore 1986 Neutrophil activation in 74	2.35997	0.868713	0.754663	0.65732	4.06261	2.71662	0.00659515	7	3	1.12547		0.408296
	Moran 1987 Anaphylotoxin levels following 75	1.64373	0.789368	0.623102	0.0965972	3.19086	2.08234	0.0373117	18	2	1.16106		0.0615927
	Moran 1987 Anaphylotoxin levels following 76	1.25913	0.771486	0.595191	-0.252958	2.77121	1.63208	0.102663	18	2	1.1689		-0.128495
	Moran 1987 Anaphylotoxin levels following 77	1.4633	0.78044	0.609086	-0.0663382	2.99293	1.87496	0.0607978	18	2	1.16498		-0.0274276
	Moran 1987 Anaphylotoxin levels following 78	1.37021	0.776204	0.602493	-0.15112	2.89154	1.76527	0.077518	18	2	1.16684		-0.0734659
	Moran 1987 Anaphylotoxin levels following 79	1.77833	0.796628	0.634617	0.216963	3.33969	2.23232	0.0255941	18	2	1.15785		0.127784
	Moran 1987 Anaphylotoxin levels following 80	1.61656	0.787964	0.620887	0.0721754	3.16094	2.05156	0.0402123	18	2	1.16168		0.048206
	Solomkin 1984 Regulation of neutrophil 81	2.25911	0.688431	0.473937	0.909807	3.6084	3.28153	0.00103245	8	6	1.20423		0.371845
	Solomkin 1984 Regulation of neutrophil 82	2.13879	0.674566	0.455039	0.816667	3.46092	3.17062	0.00152114	8	6	1.20993		0.312157
	Solomkin 1984 Regulation of neutrophil 83	1.30659	0.593833	0.352638	0.142702	2.47048	2.20027	0.0277877	8	6	1.24177		-0.108273
	Solomkin 1984 Regulation of neutrophil 84	3.07477	0.793295	0.629317	1.51994	4.6296	3.87595	0.000106211	8	6	1.15933		0.76667
	Solomkin 1984 Regulation of neutrophil 85	2.3746	0.702175	0.493049	0.998359	3.75083	3.38177	0.000720191	8	6	1.19852		0.428824
	Solomkin 1984 Regulation of neutrophil 86	2.9008	0.769538	0.592189	1.39253	4.40906	3.76953	0.000163556	8	6	1.16975		0.684038
	Solomkin 1984 Regulation of neutrophil 87	2.25464	0.738337	0.545141	0.807525	3.70175	3.05367	0.00226059	6	6	1.18323		0.366325
	Wolach 1984 Plasma lectoferrin reflects 88	0.285478	0.523042	0.273573	-0.739666	1.31062	0.545803	0.585202	14	5	1.26753		-0.63579
Random		1.51882	0.219796	0.0483105	1.08803	1.94962	6.91013	4.8419e-12
Pred Int		1.51882			-2.24637	5.284
		Std diff in means	Standard error	Variance	Lower limit	Upper limit	Z-Value	p-Value		studies	entries	animals	Q-value	df (Q)	P-value	I-squared
Fixed		0.700739	0.0764418	0.00584335	0.550916	0.850562	9.16696	0		10	87	286	682.17	86	0	87.3932
Random		1.51882	0.219796	0.0483105	1.08803	1.94962	6.91013	4.8419e-12

## Sheet: Co3a_sp
Model	Group by	Study name	Statistics for each study							Sample size	Sample size	Weight (Separate tau)	Weight (Separate tau)	Residual (Separate tau)	Residual (Separate tau)	Residual (Separate tau)		Comparison
			Std diff in means	Standard error	Variance	Lower limit	Upper limit	Z-Value	p-Value	Burn	Healthy	Relative weight	Relative weight	Std Residual	Std Residual	Std Residual
	human	Bengtsson 1990 Accumulation of anaphylatoxins 2	11.1768	1.49048	2.22152	8.25552	14.0981	7.49881	6.43929e-14	6	25	0.907984		4.43385				human
	human	Davis 1987 Neutrophil activation after 3	1.47949	0.65005	0.422566	0.205411	2.75356	2.27596	0.0228486	22	3	1.60009		-0.456862				human
	human	Davis 1987 Neutrophil activation after 4	1.19314	0.638169	0.407259	-0.057652	2.44392	1.86962	0.061536	22	3	1.61054		-0.646903				human
	human	Davis 1987 Neutrophil activation after 5	1.39529	0.646316	0.417725	0.128534	2.66205	2.15884	0.0308629	22	3	1.60338		-0.512647				human
	human	Davis 1987 Neutrophil activation after 6	1.67191	0.659313	0.434694	0.37968	2.96414	2.53584	0.0112179	22	3	1.59191		-0.329733				human
	human	Davis 1987 Neutrophil activation after 7	1.8165	0.666919	0.444781	0.50936	3.12363	2.72371	0.00645522	22	3	1.58517		-0.234594				human
	human	Laggner 2022 Severity of thermal 24	0.880012	0.77177	0.595629	-0.63263	2.39265	1.14025	0.254182	14	2	1.49077		-0.820228				human
	human	Laggner 2022 Severity of thermal 25	0.811458	0.769419	0.592006	-0.696575	2.31949	1.05464	0.291591	14	2	1.49291		-0.864253				human
	human	Laggner 2022 Severity of thermal 26	0.478841	0.760654	0.578594	-1.01201	1.96969	0.629513	0.529013	14	2	1.50087		-1.07787				human
	human	Laggner 2022 Severity of thermal 27	0.62658	0.764001	0.583697	-0.870834	2.12399	0.82013	0.412142	14	2	1.49783		-0.983014				human
	human	Laggner 2022 Severity of thermal 28	0.511911	0.761326	0.579618	-0.980261	2.00408	0.672393	0.501333	14	2	1.50026		-1.05665				human
	human	Laggner 2022 Severity of thermal 29	0.361306	0.758622	0.575508	-1.12557	1.84818	0.476266	0.633885	14	2	1.50271		-1.15325				human
	human	Laggner 2022 Severity of thermal 30	0.714541	0.76641	0.587384	-0.787595	2.21668	0.932322	0.35117	14	2	1.49564		-0.92651				human
	human	Laggner 2022 Severity of thermal 31	0.589055	0.763067	0.582272	-0.906529	2.08464	0.771957	0.44014	14	2	1.49868		-1.00711				human
	human	Laggner 2022 Severity of thermal 32	1.01831	0.777067	0.603834	-0.50471	2.54134	1.31046	0.190041	14	2	1.48596		-0.731475				human
	human	Laggner 2022 Severity of thermal 33	0.741991	0.767224	0.588633	-0.761741	2.24572	0.967111	0.333488	14	2	1.4949		-0.908876				human
	human	Laggner 2022 Severity of thermal 34	0.616562	0.763746	0.583308	-0.880353	2.11348	0.807287	0.419501	14	2	1.49806		-0.989449				human
	human	Ljunghusen 1996 Endotoxemia and complement 35	2.50679	0.921472	0.849111	0.700738	4.31284	2.72042	0.00651992	6	3	1.35517		0.199695				human
	human	Ljunghusen 1996 Endotoxemia and complement 36	2.07768	0.860128	0.73982	0.391863	3.7635	2.41555	0.0157114	6	3	1.41049		-0.060332				human
	human	Ljunghusen 1996 Endotoxemia and complement 37	3.66316	1.03357	1.06828	1.63739	5.68893	3.54417	0.000393856	8	3	1.25635		0.8634				human
	human	Ljunghusen 1996 Endotoxemia and complement 38	2.4706	0.857777	0.735782	0.789388	4.15181	2.88024	0.00397378	8	3	1.41262		0.181651				human
	human	Ljunghusen 1996 Endotoxemia and complement 39	2.78164	0.900021	0.810039	1.01763	4.54565	3.09064	0.00199728	8	3	1.37444		0.368095				human
	human	Ljunghusen 1996 Endotoxemia and complement 40	3.10434	0.946771	0.896376	1.2487	4.95998	3.27887	0.00104223	8	3	1.33256		0.555353				human
	human	Ljunghusen 1996 Endotoxemia and complement 41	1.3586	0.736365	0.542233	-0.0846481	2.80185	1.84501	0.0650361	8	3	1.52287		-0.522886				human
	human	Machens 2006 C3a levels and 42	2.94612	0.887262	0.787235	1.20712	4.68512	3.32046	0.000898692	17	2	1.38594		0.469996				human
	human	Machens 2006 C3a levels and 43	3.1495	0.905461	0.81986	1.37483	4.92417	3.47834	0.000504525	17	2	1.36954		0.590497				human
	human	Machens 2006 C3a levels and 44	2.13167	0.823652	0.678403	0.517342	3.746	2.58807	0.0096515	17	2	1.4436		-0.0274233				human
	human	Machens 2006 C3a levels and 45	4.75659	1.07435	1.15422	2.6509	6.86227	4.42742	9.53664e-06	17	2	1.22143		1.47685				human
	human	Machens 2006 C3a levels and 46	3.53761	0.942421	0.888157	1.6905	5.38472	3.75375	0.00017421	17	2	1.33644		0.815661				human
	human	Machens 2006 C3a levels and 47	4.50635	1.04557	1.09322	2.45706	6.55563	4.30993	1.63306e-05	17	2	1.24601		1.34718				human
	human	Machens 2006 C3a levels and 48	1.59239	0.790919	0.625553	0.0422187	3.14256	2.01334	0.0440785	17	2	1.47337		-0.367067				human
	human	Machens 2006 C3a levels and 49	3.90426	0.979777	0.959962	1.98394	5.82459	3.98485	6.75226e-05	17	2	1.30332		1.02217				human
	human	Machens 2006 C3a levels and 50	2.85841	0.87968	0.773836	1.13427	4.58255	3.24937	0.0011566	17	2	1.39279		0.417529				human
	human	Machens 2006 C3a levels and 51	3.12498	0.903222	0.81581	1.35469	4.89526	3.45981	0.000540558	17	2	1.37156		0.576053				human
	human	Machens 2006 C3a levels and 52	1.45015	0.783686	0.614164	-0.0858488	2.98614	1.85042	0.0642532	17	2	1.47995		-0.457611				human
	human	Machens 2006 C3a levels and 53	6.48094	1.29002	1.66415	3.95254	9.00933	5.0239	5.06324e-07	17	2	1.0485		2.28052				human
	human	Machens 2006 C3a levels and 54	0	0.747545	0.558824	-1.46516	1.46516	0	1	17	2	1.51275		-1.38758				human
	human	Machens 2006 C3a levels and 55	6.14963	1.24661	1.55403	3.70632	8.59294	4.93309	8.09393e-07	17	2	1.08157		2.13832				human
	human	Machens 2006 C3a levels and 56	0.102246	0.747729	0.559099	-1.36328	1.56777	0.136742	0.891235	17	2	1.51259		-1.3223				human
	human	Machens 2006 C3a levels and 57	6.99418	1.35873	1.84615	4.33111	9.65724	5.14758	2.63874e-07	17	2	0.998062		2.48961				human
	human	Machens 2006 C3a levels and 58	0.375126	0.750018	0.562527	-1.09488	1.84513	0.500156	0.616965	17	2	1.51051		-1.14748				human
	human	Machens 2006 C3a levels and 59	11.1524	1.95752	3.83187	7.31573	14.989	5.69721	1.21781e-08	17	2	0.654546		3.74954				human
	human	Machens 2006 C3a levels and 60	-0.207373	0.748302	0.559955	-1.67402	1.25927	-0.277125	0.781684	17	2	1.51207		-1.51949				human
	human	Machens 2006 C3a levels and 61	4.54209	1.04963	1.10173	2.48484	6.59933	4.3273	1.50947e-05	17	2	1.24252		1.3659				human
	human	Machens 2006 C3a levels and 62	-0.0251998	0.747556	0.55884	-1.49038	1.43998	-0.0337095	0.973109	17	2	1.51274		-1.40365				human
	human	Machens 2006 C3a levels and 63	9.67005	1.7377	3.01961	6.26421	13.0759	5.56485	2.62381e-08	17	2	0.761799		3.37894				human
	human	Machens 2006 C3a levels and 64	-0.00688299	0.747546	0.558825	-1.47205	1.45828	-0.00920745	0.992654	17	2	1.51275		-1.39197				human
	human	Machens 2006 C3a levels and 65	6.94837	1.35253	1.82935	4.29745	9.59929	5.1373	2.78712e-07	17	2	1.00252		2.4715				human
	human	Machens 2006 C3a levels and 66	0.472304	0.751461	0.564694	-1.00053	1.94514	0.628514	0.529667	17	2	1.5092		-1.08507				human
	human	Machens 2006 C3a levels and 67	3.17126	0.907458	0.823479	1.39268	4.94985	3.49467	0.000474649	17	2	1.36775		0.603291				human
	human	Machens 2006 C3a levels and 68	0.312437	0.749261	0.561392	-1.15609	1.78096	0.416994	0.676683	17	2	1.5112		-1.1877				human
	human	Machens 2006 C3a levels and 69	4.30137	1.0226	1.04571	2.29711	6.30564	4.20631	2.59579e-05	17	2	1.26586		1.23857				human
	human	Moore 1986 Neutrophil activation in 70	2.11951	0.837142	0.700807	0.478744	3.76028	2.53184	0.0113465	7	3	1.43134		-0.0348442				human
	human	Moore 1986 Neutrophil activation in 71	2.48976	0.886643	0.786137	0.751974	4.22755	2.80808	0.00498383	7	3	1.3865		0.191633				human
	human	Moore 1986 Neutrophil activation in 72	1.92649	0.813485	0.661758	0.332087	3.52089	2.36819	0.0178753	7	3	1.45285		-0.155714				human
	human	Moore 1986 Neutrophil activation in 73	2.81574	0.934136	0.872611	0.984868	4.64661	3.01427	0.00257596	7	3	1.34383		0.384399				human
	human	Moore 1986 Neutrophil activation in 74	2.35997	0.868713	0.754663	0.65732	4.06261	2.71662	0.00659515	7	3	1.40271		0.113099				human
	human	Moran 1987 Anaphylotoxin levels following 75	1.64373	0.789368	0.623102	0.0965972	3.19086	2.08234	0.0373117	18	2	1.47478		-0.334923				human
	human	Moran 1987 Anaphylotoxin levels following 76	1.25913	0.771486	0.595191	-0.252958	2.77121	1.63208	0.102663	18	2	1.49103		-0.580283				human
	human	Moran 1987 Anaphylotoxin levels following 77	1.4633	0.78044	0.609086	-0.0663382	2.99293	1.87496	0.0607978	18	2	1.4829		-0.449773				human
	human	Moran 1987 Anaphylotoxin levels following 78	1.37021	0.776204	0.602493	-0.15112	2.89154	1.76527	0.077518	18	2	1.48675		-0.509211				human
	human	Moran 1987 Anaphylotoxin levels following 79	1.77833	0.796628	0.634617	0.216963	3.33969	2.23232	0.0255941	18	2	1.46818		-0.249614				human
	human	Moran 1987 Anaphylotoxin levels following 80	1.61656	0.787964	0.620887	0.0721754	3.16094	2.05156	0.0402123	18	2	1.47606		-0.352186				human
	human	Solomkin 1984 Regulation of neutrophil 81	2.25911	0.688431	0.473937	0.909807	3.6084	3.28153	0.00103245	8	6	1.56601		0.0541338				human
	human	Solomkin 1984 Regulation of neutrophil 82	2.13879	0.674566	0.455039	0.816667	3.46092	3.17062	0.00152114	8	6	1.57837		-0.0240538				human
	human	Solomkin 1984 Regulation of neutrophil 83	1.30659	0.593833	0.352638	0.142702	2.47048	2.20027	0.0277877	8	6	1.64895		-0.579101				human
	human	Solomkin 1984 Regulation of neutrophil 84	3.07477	0.793295	0.629317	1.51994	4.6296	3.87595	0.000106211	8	6	1.47121		0.565343				human
	human	Solomkin 1984 Regulation of neutrophil 85	2.3746	0.702175	0.493049	0.998359	3.75083	3.38177	0.000720191	8	6	1.55369		0.128578				human
	human	Solomkin 1984 Regulation of neutrophil 86	2.9008	0.769538	0.592189	1.39253	4.40906	3.76953	0.000163556	8	6	1.4928		0.459331				human
	human	Solomkin 1984 Regulation of neutrophil 87	2.25464	0.738337	0.545141	0.807525	3.70175	3.05367	0.00226059	6	6	1.52109		0.0504828				human
	human	Wolach 1984 Plasma lectoferrin reflects 88	0.285478	0.523042	0.273573	-0.739666	1.31062	0.545803	0.585202	14	5	1.70791		-1.28219				human
Random	human		2.1757	0.194328	0.0377632	1.79483	2.55658	11.1961	0
Pred Int	human		2.1757			-0.628073	4.979
	mouse	Kinoshita 2006 Restoration of natural 8	-2.99726	0.651605	0.424589	-4.27438	-1.72014	-4.59981	4.22873e-06	10	10	5.23456		-1.73252				mouse
	mouse	Kinoshita 2006 Restoration of natural 9	-1.15613	0.483131	0.233416	-2.10305	-0.209211	-2.393	0.0167114	10	10	6.51998		0.211383				mouse
	mouse	Kinoshita 2006 Restoration of natural 10	-0.591249	0.45688	0.208739	-1.48672	0.30422	-1.2941	0.195631	10	10	6.73341		0.888748				mouse
	mouse	Kinoshita 2006 Restoration of natural 11	0.348104	0.450588	0.203029	-0.535032	1.23124	0.772555	0.439786	10	10	6.78481		2.01724				mouse
	mouse	Kinoshita 2006 Restoration of natural 12	-2.01986	0.549542	0.301996	-3.09694	-0.94278	-3.67554	0.000237348	10	10	5.99213		-0.765827				mouse
	mouse	Kinoshita 2006 Restoration of natural 13	-0.577043	0.456426	0.208324	-1.47162	0.317535	-1.26427	0.206135	10	10	6.73712		0.905956				mouse
	mouse	Kinoshita 2006 Restoration of natural 14	-1.41212	0.499852	0.249852	-2.39181	-0.432425	-2.82507	0.00472702	10	10	6.38518		-0.0877033				mouse
	mouse	Kinoshita 2006 Restoration of natural 15	-2.74442	0.623134	0.388297	-3.96575	-1.5231	-4.40422	1.06163e-05	10	10	5.4381		-1.49866				mouse
	mouse	Kinoshita 2006 Restoration of natural 16	-0.878765	0.468301	0.219306	-1.79662	0.039088	-1.8765	0.0605872	10	10	6.64034		0.541796				mouse
	mouse	Kinoshita 2006 Restoration of natural 17	-1.27223	0.490372	0.240464	-2.23334	-0.311122	-2.59442	0.00947493	10	10	6.46148		0.0749248				mouse
	mouse	Kinoshita 2006 Restoration of natural 18	-3.78494	0.74709	0.558144	-5.24921	-2.32067	-5.06624	4.05753e-07	10	10	4.60088		-2.38666				mouse
	mouse	Kinoshita 2006 Restoration of natural 19	-1.1064	0.480211	0.230603	-2.0476	-0.165202	-2.30398	0.0212236	10	10	6.54363		0.270203				mouse
	mouse	Kinoshita 2006 Restoration of natural 20	-1.30818	0.492731	0.242783	-2.27392	-0.342447	-2.65496	0.00793171	10	10	6.44246		0.0329351				mouse
	mouse	Kinoshita 2006 Restoration of natural 21	-0.58902	0.456808	0.208674	-1.48435	0.306307	-1.28943	0.19725	10	10	6.734		0.891447				mouse
	mouse	Kinoshita 2006 Restoration of natural 22	-1.71757	0.523213	0.273751	-2.74305	-0.692095	-3.28274	0.00102802	10	10	6.19881		-0.434862				mouse
	mouse	Kinoshita 2006 Restoration of natural 23	-1.08594	0.479042	0.229482	-2.02484	-0.147033	-2.2669	0.0233966	10	10	6.5531		0.294461				mouse
Random	mouse		-1.33646	0.225297	0.0507585	-1.77803	-0.894885	-5.932	2.99274e-09
Pred Int	mouse		-1.33646			-2.99205	0.319
Random	Overall		0.677422	0.147151	0.0216535	0.389011	0.965833	4.60358	4.15294e-06
Pred Int	Overall		0.677422			-3.07375	4.429
			Std diff in means	Standard error	Variance	Lower limit	Upper limit	Z-Value	p-Value	studies	entries	animals	Q-value	df (Q)	P-value	I-squared
Random	human		2.1757	0.194328	0.0377632	1.79483	2.55658	11.1961	0	9	71	126	276.505	70	0	74.684
Random	mouse		-1.33646	0.225297	0.0507585	-1.77803	-0.894885	-5.932	2.99274e-09	1	16	160	46.9813	15	3.70737e-05	68.0724
Random	Overall		0.677422	0.147151	0.0216535	0.389011	0.965833	4.60358	4.15294e-06	10	87	286	323.487	85	0		within
													358.684	1	0		between
													682.17	86	0	87.3932	overall

[truncated: 14 more sheets: Co3b, Co4, Co4_sp, Co4_ani, Co4_t, Co5a, Co5a_sp, comp, comp_sp, comp_ani, comp_t, fB, MAC, properdin]
